# Supplementary material for: An Online Observer for Minimization of Pulsating Torque in SMPM Motors
Source: PLoS One. 2016 Apr 18;11(4):e0153255. doi: 10.1371/journal.pone.0153255 (PMC4835102; doi:10.1371/journal.pone.0153255)
Supplement: S1 Files — Contains 2 m files for plotting and a dataset recorded from the motor. (ZIP) [file pone.0153255.s001.zip]

Archive with 4 entries (3 files):
- 01_MeasurementsDataAcquisition from DC motor/MeasuredDataDCMotor.mat
- 01_MeasurementsDataAcquisition from DC motor/PLOT_Data.m
- 01_MeasurementsDataAcquisition from DC motor/Plot_data2.m
- 01_MeasurementsDataAcquisition from DC motor/
