# Supplementary material for: An Online Observer for Minimization of Pulsating Torque in SMPM Motors
Source: PLoS One. 2016 Apr 18;11(4):e0153255. doi: 10.1371/journal.pone.0153255 (PMC4835102; doi:10.1371/journal.pone.0153255)
Supplement: S1 Files — Contains 2 m files for plotting and a dataset recorded from the motor. (ZIP) [file pone.0153255.s001.zip › 01_MeasurementsDataAcquisition from DC motor/PLOT_Data.m]

figure;
plot(data_step_2p0.time ,data_step_2p0.signals(1).values)
%ylim([0 15])  
xlabel('time (s)');
ylabel('u (V)');
legend('Control signal ','Location','NorthWest');
grid on;
title('Control signal graph')

figure;
plot(data_step_2p0.time ,data_step_2p0.signals(2).values)
%ylim([0 15])  
xlabel('time (s)');
ylabel( '\varphi','interpreter','latex','string','$$\varphi \deg$$ ');
legend('Position ','Location','NorthWest');
grid on;
title('Position graph')

figure;
plot(data_step_2p0.time ,data_step_2p0.signals(3).values)
ylim([0 170])  
xlabel('time (s)');
ylabel('\omega (rsd/sec)');
legend('Velocity ','Location','NorthWest');
grid on;
title('Velocity graph')

figure;
plot(data_step_2p0.time ,data_step_2p0.signals(4).values)
%ylim([0 170])  
xlabel('time (s)');
ylabel('i (A)');
legend('Current ','Location','NorthWest');
grid on;
title('Current graph')
