# Supplementary material for: An Online Observer for Minimization of Pulsating Torque in SMPM Motors
Source: PLoS One. 2016 Apr 18;11(4):e0153255. doi: 10.1371/journal.pone.0153255 (PMC4835102; doi:10.1371/journal.pone.0153255)
Supplement: S1 Files — Contains 2 m files for plotting and a dataset recorded from the motor. (ZIP) [file pone.0153255.s001.zip › 01_MeasurementsDataAcquisition from DC motor/Plot_data2.m]

subplot(2,2,1)
plot(data_step_7p0.time ,data_step_7p0.signals(1).values)
%ylim([0 15])  
xlabel('t (seconsd)');
ylabel('volt');
legend('Input Signal ','Location','NorthWest');

subplot(2,2,2)
plot(data_step_7p0.time ,data_step_7p0.signals(2).values)
%ylim([0 15])  
xlabel('t (seconsd)');
ylabel('dgree');
legend('Position ','Location','NorthWest');

subplot(2,2,3)
plot(data_step_7p0.time ,data_step_7p0.signals(3).values)
%ylim([0 170])  
xlabel('t (seconsd)');
ylabel('rsd/sec');
legend('Velocity ','Location','NorthWest');

subplot(2,2,4)
plot(data_step_7p0.time ,data_step_7p0.signals(4).values)
ylim([0 10])  
xlabel('t (seconsd)');
ylabel('amper');
legend('Current ','Location','NorthWest');
