# Supplementary material for: An Online Observer for Minimization of Pulsating Torque in SMPM Motors
Source: PLoS One. 2016 Apr 18;11(4):e0153255. doi: 10.1371/journal.pone.0153255 (PMC4835102; doi:10.1371/journal.pone.0153255)
Supplement: S2 Files — Contains the frequency domain analysis and the harmonic computation m files, together with a dataset recorded from the motor. (ZIP) [file pone.0153255.s002.zip]

Archive with 7 entries (6 files):
- 02_OflineAnalysis - TransfToFrequencyDomain and Grid/Converting_to_frequency_domain.m
- 02_OflineAnalysis - TransfToFrequencyDomain and Grid/FTT_Harmonics_call.asv
- 02_OflineAnalysis - TransfToFrequencyDomain and Grid/FTT_Harmonics_call.m
- 02_OflineAnalysis - TransfToFrequencyDomain and Grid/Harmonics_identification.m
- 02_OflineAnalysis - TransfToFrequencyDomain and Grid/MeasuredDataDCMotor.mat
- 02_OflineAnalysis - TransfToFrequencyDomain and Grid/Run_Analysis_01.m
- 02_OflineAnalysis - TransfToFrequencyDomain and Grid/
