# Supplementary material for: An Online Observer for Minimization of Pulsating Torque in SMPM Motors
Source: PLoS One. 2016 Apr 18;11(4):e0153255. doi: 10.1371/journal.pone.0153255 (PMC4835102; doi:10.1371/journal.pone.0153255)
Supplement: S2 Files — Contains the frequency domain analysis and the harmonic computation m files, together with a dataset recorded from the motor. (ZIP) [file pone.0153255.s002.zip › 02_OflineAnalysis - TransfToFrequencyDomain and Grid/Converting_to_frequency_domain.m]

function [f Y_abs Medie_F Medie_W M] = Converting_to_frequency_domain(d)
%% [f  Y_abs Medie_F Medie_W] = Converting_to_frequency_domain(d)
%  f - Frequency on X axes 
%  Y_abs - de la fourier 
%  Medie_F - frecventa medie -vezi ca ia fara pprima valoare

L = size(d.time,1);                          % Length of time signal  40001

Ts = d.time(2)-d.time(1);                    % Time sampling 0.00025 seconds 

Fs = 1/Ts;                                   % Sampling frequency 4KHz

N=2^nextpow2(L);                             % Next power of 2 from time length 65536
                                             % specify a number of points N
                                             % for the FFT transform

Y = fft(d.signals(4).values,N)/L;            % Fast Fourier Transform of Current

f = Fs/2*linspace(0,1,N/2);                  % Fs/2 Nyquist frequency 
                                             % generates a row vector f of
                                             % N/2 points linearly spaced
                                             % between and including 0 and
                                             % 2000
                                           
Y_abs = 2*abs(Y(1:N/2));                     % Absolut values of FFT
M=mean(d.signals(1).values);
%subplot(2,2,1)
plot(f,Y_abs),axis([0 2000 0 0.1]),grid on;  % Plots the Spectra
title('Frequency Spectrum ');
legend(['current for signal imput: ' num2str(M),'V'],'Location','NorthEast');

xlabel('Frequency (Hz)');
ylabel('Magnitude |M|');
Medie_W=mean(d.signals(3).values);           % Mean of velocity in rad/sec
Medie_F=mean(d.signals(3).values)/(2*pi);    % Mean of velocity in Hz
 

end
