# Supplementary material for: An Online Observer for Minimization of Pulsating Torque in SMPM Motors
Source: PLoS One. 2016 Apr 18;11(4):e0153255. doi: 10.1371/journal.pone.0153255 (PMC4835102; doi:10.1371/journal.pone.0153255)
Supplement: S2 Files — Contains the frequency domain analysis and the harmonic computation m files, together with a dataset recorded from the motor. (ZIP) [file pone.0153255.s002.zip › 02_OflineAnalysis - TransfToFrequencyDomain and Grid/FTT_Harmonics_call.asv]

function [H] = FTT_Harmonics_call(d,procent)

[f Y_abs Medie_F Meide_W ] =  Converting_to_frequency_domain(d);

H = Harmonics_identification (Y_abs, f, Medie_F, procent);


end
