# Supplementary material for: An Online Observer for Minimization of Pulsating Torque in SMPM Motors
Source: PLoS One. 2016 Apr 18;11(4):e0153255. doi: 10.1371/journal.pone.0153255 (PMC4835102; doi:10.1371/journal.pone.0153255)
Supplement: S2 Files — Contains the frequency domain analysis and the harmonic computation m files, together with a dataset recorded from the motor. (ZIP) [file pone.0153255.s002.zip › 02_OflineAnalysis - TransfToFrequencyDomain and Grid/Harmonics_identification.m]

function H = Harmonics_identification (Y_abs, f, Medie_F, procent, M)
%% H = harmonics (Y_norm, f, Medie_F, procent)
%  procent = interval stanga dreapta armonica


k=0;

peak = zeros(1,300);

%counter linii

for i=0:(max(f)/abs(Medie_F))
    
    F=abs(i*Medie_F);
    
    
%cauta prin tot f-ul indicele corect
    
    for j=1:length(f)
        
        if f(j)>=F 
                      

            k=k+1;
            
            T=abs(Medie_F)*procent/100;
            
              f1=f(j)-T;
            f2=f(j)+T;
            
            % identificarea coeficientului lui f1 (stanga)
            
            if sign(f1)<0
                
                f1=0;
                
            end
            
             for j1=j:-1:0
                 
                 if f(j1)<=f1
                     
                      J1=j1;
                     
                      break
                 
                 end
                 
             end
             
             % identificarea coeficientului lui f2 (dreapta)
             
             for j2=j:1:length(f)
                 
                 if f(j2)>=f2
                     
                     J2=j2;
                     
                     break
                     
                     
                 elseif j2 == length(f)
                     
                     J2=length(f);
                 
                     break
                      
                                 
                 end
                 
             end
             
        peak(k) = max(Y_abs(J1:J2));
        
        H(k,:) = [k f(j) peak(k)];
        

        
        break
            
        end
        
    end
    
end  
figure;
for i=1:(2000/abs(Medie_F))
  line ([abs(i*Medie_F) abs(i*Medie_F)], [0 0.3],'Color','Black','Linestyle','--');
end
line(f,Y_abs,'LineWidth',2),axis([0 1000 0 0.11]);
legend(['Frequency: ' num2str(Medie_F),'Hz'],'Location','NorthEast'); 
title('Frequency Spectrum ');
xlabel('f (Hz)');
ylabel('| I |','fontName',    'Times');
line( H(:,2),H(:,3),'Color','Red','Color','Red','Linestyle','none','Marker','o','MarkerEdgeColor','k','MarkerFaceColor','g','MarkerSize',6);


end
