# Supplementary material for: An Online Observer for Minimization of Pulsating Torque in SMPM Motors
Source: PLoS One. 2016 Apr 18;11(4):e0153255. doi: 10.1371/journal.pone.0153255 (PMC4835102; doi:10.1371/journal.pone.0153255)
Supplement: S2 Files — Contains the frequency domain analysis and the harmonic computation m files, together with a dataset recorded from the motor. (ZIP) [file pone.0153255.s002.zip › 02_OflineAnalysis - TransfToFrequencyDomain and Grid/Run_Analysis_01.m]

d_vect=[data_step_2p0 data_step_2p25 data_step_2p5 data_step_2p75  data_step_3p0 data_step_3p25 data_step_3p5 data_step_3p75 data_step_4p0 data_step_4p25 data_step_4p5 data_step_4p75 data_step_5p0 data_step_5p25 data_step_5p5 data_step_5p75 data_step_6p0 data_step_6p25 data_step_6p5 data_step_6p75 data_step_7p0];  

M=zeros(20,300);
for g=1:21   
    d(g)=d_vect(g);
[H ] = FTT_Harmonics_call(d(g),20);

for i=1:200
     if i<length(H)  
        M(g,i)=H(i,3);
     else
         break
     end
end
end
