# Supplementary material for: An Online Observer for Minimization of Pulsating Torque in SMPM Motors
Source: PLoS One. 2016 Apr 18;11(4):e0153255. doi: 10.1371/journal.pone.0153255 (PMC4835102; doi:10.1371/journal.pone.0153255)
Supplement: S3 Files — Contains the m files for plotting the harmonics distribution, together with a load input dataset. (ZIP) [file pone.0153255.s003.zip]

Archive with 7 entries (6 files):
- 03_Plot_distribution of harmonics/delete_last_row.m
- 03_Plot_distribution of harmonics/gauss.m
- 03_Plot_distribution of harmonics/Load_Imput.mat
- 03_Plot_distribution of harmonics/normalization_of_picks.m
- 03_Plot_distribution of harmonics/RUN_Analysis.m
- 03_Plot_distribution of harmonics/without_residuals.m
- 03_Plot_distribution of harmonics/
