# Supplementary material for: An Online Observer for Minimization of Pulsating Torque in SMPM Motors
Source: PLoS One. 2016 Apr 18;11(4):e0153255. doi: 10.1371/journal.pone.0153255 (PMC4835102; doi:10.1371/journal.pone.0153255)
Supplement: S3 Files — Contains the m files for plotting the harmonics distribution, together with a load input dataset. (ZIP) [file pone.0153255.s003.zip › 03_Plot_distribution of harmonics/delete_last_row.m]

function H2=delete_last_row(M_without_residuals)
for j=1:length(M_without_residuals)-1
    
    H2(:,j)=M_without_residuals(:,j);
    
end
end
