# Supplementary material for: An Online Observer for Minimization of Pulsating Torque in SMPM Motors
Source: PLoS One. 2016 Apr 18;11(4):e0153255. doi: 10.1371/journal.pone.0153255 (PMC4835102; doi:10.1371/journal.pone.0153255)
Supplement: S3 Files — Contains the m files for plotting the harmonics distribution, together with a load input dataset. (ZIP) [file pone.0153255.s003.zip › 03_Plot_distribution of harmonics/gauss.m]

function [ mu sigma2  y ]=gauss(M_Piks_norm)

x = zeros(20,1);

y = zeros(20,32);
 
for j=1:31
    
 x=sort(M_Piks_norm(:,j));

 mu=mean(x);
 
 sigma2=std(x);
 

 for i=1:length(x)
    temp = 1/(sigma2*sqrt(2*pi))*exp(-1*(x(i)-mu)^2/(2*sigma2^2));
    y(i,j) = temp; 
 end
 

 end


 line(x,y,'LineStyle','-', 'Marker','s')
 %xlim([0 15])

  

end
