# Supplementary material for: An Online Observer for Minimization of Pulsating Torque in SMPM Motors
Source: PLoS One. 2016 Apr 18;11(4):e0153255. doi: 10.1371/journal.pone.0153255 (PMC4835102; doi:10.1371/journal.pone.0153255)
Supplement: S3 Files — Contains the m files for plotting the harmonics distribution, together with a load input dataset. (ZIP) [file pone.0153255.s003.zip › 03_Plot_distribution of harmonics/normalization_of_picks.m]

function [M_Piks_norm]=normalization_of_picks(M_cut)

% M_Piks_norm - matrix of normalized  values of picks

%a=min(size(M_cut));
%N_coef = zeros(a);
%b=length(M_cut);
%M_Piks_norm=zeros(a,b);

for i=1:min(size(M_cut))

    N_coef(i)=max(M_cut(i,:)); %max of values for each row
    
end


N_coef=N_coef';

for i=1:min(size(M_cut))
    
   M_Piks_norm(i,:)= M_cut(i,:)./N_coef(i); 
    
end


end
