# Supplementary material for: An Online Observer for Minimization of Pulsating Torque in SMPM Motors
Source: PLoS One. 2016 Apr 18;11(4):e0153255. doi: 10.1371/journal.pone.0153255 (PMC4835102; doi:10.1371/journal.pone.0153255)
Supplement: S3 Files — Contains the m files for plotting the harmonics distribution, together with a load input dataset. (ZIP) [file pone.0153255.s003.zip › 03_Plot_distribution of harmonics/RUN_Analysis.m]

function y = RUN_Analysis(M)

 
  [M_without_residuals]=without_residuals(M); 
  H2=delete_last_row(M_without_residuals);
  M_cut=H2;
  [M_Piks_norm]=normalization_of_picks(M_cut);
  [ mu sigma2  y ]=gauss(M_Piks_norm);
  
for i=1:31
    
    M_Piks_norm_sort(:,i)=sort(M_Piks_norm(:,i));
    
end
    


for i=1:length(y)
   
    subplot(4,8,i)
    
    line (M_Piks_norm_sort(:,i),y(:,i));
     xlim([0 1])
     ylim([0 15])
     title('Harmonic 1')
    
end

end
