# Supplementary material for: An Online Observer for Minimization of Pulsating Torque in SMPM Motors
Source: PLoS One. 2016 Apr 18;11(4):e0153255. doi: 10.1371/journal.pone.0153255 (PMC4835102; doi:10.1371/journal.pone.0153255)
Supplement: S3 Files — Contains the m files for plotting the harmonics distribution, together with a load input dataset. (ZIP) [file pone.0153255.s003.zip › 03_Plot_distribution of harmonics/without_residuals.m]

function   [M_without_residuals]=without_residuals(M) 


% delets the first column picks that are on the zero harmonic  

for j=2:length(M)
 
    M_without_H_zero(:,j-1)=M(:,j);
    
end
  
  % formeaza matricea without residuals doar cele 33 H comune 
  
  for j=1:length(M_without_H_zero)
     for i=1:20
        
            if M_without_H_zero(i,j)==0
                     return
            end

            if M_without_H_zero(i,j)>0
            M_without_residuals(i,j)=M_without_H_zero(i,j);
            
            end
        
     end
  end  


  
end
