# Supplementary material for: An Online Observer for Minimization of Pulsating Torque in SMPM Motors
Source: PLoS One. 2016 Apr 18;11(4):e0153255. doi: 10.1371/journal.pone.0153255 (PMC4835102; doi:10.1371/journal.pone.0153255)
Supplement: S4 Files — (ZIP) [file pone.0153255.s004.zip]

Archive with 2 entries (1 files):
- 04_MATLB model Estimation algoritm/EstimationAlgorithm_Amplitude_and_Phase.mdl
- 04_MATLB model Estimation algoritm/
