# Supplementary material for: An Online Observer for Minimization of Pulsating Torque in SMPM Motors
Source: PLoS One. 2016 Apr 18;11(4):e0153255. doi: 10.1371/journal.pone.0153255 (PMC4835102; doi:10.1371/journal.pone.0153255)
Supplement: S6 Files — (ZIP) [file pone.0153255.s006.zip]

Archive with 4 entries (3 files):
- 06_Offline_testing_model/Convert_data_to_model_input.m
- 06_Offline_testing_model/input_data.mat
- 06_Offline_testing_model/offline_test.mdl
- 06_Offline_testing_model/
