# Supplementary material for: An Online Observer for Minimization of Pulsating Torque in SMPM Motors
Source: PLoS One. 2016 Apr 18;11(4):e0153255. doi: 10.1371/journal.pone.0153255 (PMC4835102; doi:10.1371/journal.pone.0153255)
Supplement: S6 Files — (ZIP) [file pone.0153255.s006.zip › 06_Offline_testing_model/Convert_data_to_model_input.m]

d=data_step_5p0;
current.time=[];
current.signals.values=[d.signals(4).values]

velocity.time=[];
velocity.signals.values=[d.signals(3).values]

position.time=[];
position.signals.values=[d.signals(2).values]
