# Supplementary material for: An Online Observer for Minimization of Pulsating Torque in SMPM Motors
Source: PLoS One. 2016 Apr 18;11(4):e0153255. doi: 10.1371/journal.pone.0153255 (PMC4835102; doi:10.1371/journal.pone.0153255)
Supplement: S6 Files — (ZIP) [file pone.0153255.s006.zip › 06_Offline_testing_model/offline_test.mdl]

Model {
  Name			  "offline_test"
  Version		  7.0
  MdlSubVersion		  0
  GraphicalInterface {
    NumRootInports	    0
    NumRootOutports	    0
    ParameterArgumentNames  ""
    ComputedModelVersion    "1.89"
    NumModelReferences	    0
    NumTestPointedSignals   0
  }
  SavedCharacterEncoding  "windows-1252"
  SaveDefaultBlockParams  on
  SampleTimeColors	  off
  LibraryLinkDisplay	  "none"
  WideLines		  off
  ShowLineDimensions	  off
  ShowPortDataTypes	  off
  ShowLoopsOnError	  on
  IgnoreBidirectionalLines off
  ShowStorageClass	  off
  ShowTestPointIcons	  on
  ShowViewerIcons	  on
  SortedOrder		  off
  ExecutionContextIcon	  off
  ShowLinearizationAnnotations on
  ScopeRefreshTime	  0.035000
  OverrideScopeRefreshTime on
  DisableAllScopes	  off
  DataTypeOverride	  "UseLocalSettings"
  MinMaxOverflowLogging	  "UseLocalSettings"
  MinMaxOverflowArchiveMode "Overwrite"
  BlockNameDataTip	  off
  BlockParametersDataTip  off
  BlockDescriptionStringDataTip	off
  ToolBar		  on
  StatusBar		  on
  BrowserShowLibraryLinks off
  BrowserLookUnderMasks	  off
  Created		  "Wed Sep 17 15:07:49 2008"
  Creator		  "Administrator"
  UpdateHistory		  "UpdateHistoryNever"
  ModifiedByFormat	  "%<Auto>"
  LastModifiedBy	  "Administrator"
  ModifiedDateFormat	  "%<Auto>"
  LastModifiedDate	  "Wed Oct 15 06:03:28 2008"
  RTWModifiedTimeStamp	  0
  ModelVersionFormat	  "1.%<AutoIncrement:89>"
  ConfigurationManager	  "None"
  SimulationMode	  "normal"
  LinearizationMsg	  "none"
  Profile		  off
  ParamWorkspaceSource	  "MATLABWorkspace"
  AccelSystemTargetFile	  "accel.tlc"
  AccelTemplateMakefile	  "accel_default_tmf"
  AccelMakeCommand	  "make_rtw"
  TryForcingSFcnDF	  off
  RecordCoverage	  off
  CovPath		  "/"
  CovSaveName		  "covdata"
  CovMetricSettings	  "dw"
  CovNameIncrementing	  off
  CovHtmlReporting	  on
  covSaveCumulativeToWorkspaceVar on
  CovSaveSingleToWorkspaceVar on
  CovCumulativeVarName	  "covCumulativeData"
  CovCumulativeReport	  off
  CovReportOnPause	  on
  ExtModeBatchMode	  off
  ExtModeEnableFloating	  on
  ExtModeTrigType	  "manual"
  ExtModeTrigMode	  "normal"
  ExtModeTrigPort	  "1"
  ExtModeTrigElement	  "any"
  ExtModeTrigDuration	  350000
  ExtModeTrigDurationFloating "auto"
  ExtModeTrigHoldOff	  0
  ExtModeTrigDelay	  0
  ExtModeTrigDirection	  "rising"
  ExtModeTrigLevel	  0
  ExtModeArchiveMode	  "off"
  ExtModeAutoIncOneShot	  off
  ExtModeIncDirWhenArm	  off
  ExtModeAddSuffixToVar	  off
  ExtModeWriteAllDataToWs off
  ExtModeArmWhenConnect	  on
  ExtModeSkipDownloadWhenConnect off
  ExtModeLogAll		  on
  ExtModeAutoUpdateStatusClock on
  BufferReuse		  on
  ShowModelReferenceBlockVersion off
  ShowModelReferenceBlockIO off
  Array {
    Type		    "Handle"
    Dimension		    1
    Simulink.ConfigSet {
      $ObjectID		      1
      Version		      "1.3.0"
      Array {
	Type			"Handle"
	Dimension		8
	Simulink.SolverCC {
	  $ObjectID		  2
	  Version		  "1.3.0"
	  StartTime		  "0.0"
	  StopTime		  "80"
	  AbsTol		  "auto"
	  FixedStep		  "auto"
	  InitialStep		  "auto"
	  MaxNumMinSteps	  "-1"
	  MaxOrder		  5
	  ConsecutiveZCsStepRelTol "10*128*eps"
	  MaxConsecutiveZCs	  "1000"
	  ExtrapolationOrder	  4
	  NumberNewtonIterations  1
	  MaxStep		  "auto"
	  MinStep		  "auto"
	  MaxConsecutiveMinStep	  "1"
	  RelTol		  "1e-3"
	  SolverMode		  "Auto"
	  Solver		  "ode5"
	  SolverName		  "ode5"
	  ZeroCrossControl	  "UseLocalSettings"
	  AlgebraicLoopSolver	  "TrustRegion"
	  SolverResetMethod	  "Fast"
	  PositivePriorityOrder	  off
	  AutoInsertRateTranBlk	  off
	  SampleTimeConstraint	  "Unconstrained"
	  RateTranMode		  "Deterministic"
	}
	Simulink.DataIOCC {
	  $ObjectID		  3
	  Version		  "1.3.0"
	  Decimation		  "1"
	  ExternalInput		  "[t, u]"
	  FinalStateName	  "xFinal"
	  InitialState		  "xInitial"
	  LimitDataPoints	  on
	  MaxDataPoints		  "1000"
	  LoadExternalInput	  off
	  LoadInitialState	  off
	  SaveFinalState	  off
	  SaveFormat		  "Array"
	  SaveOutput		  on
	  SaveState		  off
	  SignalLogging		  on
	  InspectSignalLogs	  off
	  SaveTime		  on
	  StateSaveName		  "xout"
	  TimeSaveName		  "tout"
	  OutputSaveName	  "yout"
	  SignalLoggingName	  "logsout"
	  OutputOption		  "RefineOutputTimes"
	  OutputTimes		  "[]"
	  Refine		  "1"
	}
	Simulink.OptimizationCC {
	  $ObjectID		  4
	  Array {
	    Type		    "Cell"
	    Dimension		    5
	    Cell		    "ZeroExternalMemoryAtStartup"
	    Cell		    "ZeroInternalMemoryAtStartup"
	    Cell		    "InitFltsAndDblsToZero"
	    Cell		    "OptimizeModelRefInitCode"
	    Cell		    "NoFixptDivByZeroProtection"
	    PropName		    "DisabledProps"
	  }
	  Version		  "1.3.0"
	  BlockReduction	  on
	  BooleanDataType	  on
	  ConditionallyExecuteInputs on
	  InlineParams		  off
	  InlineInvariantSignals  off
	  OptimizeBlockIOStorage  on
	  BufferReuse		  on
	  EnforceIntegerDowncast  on
	  ExpressionFolding	  on
	  ExpressionDepthLimit	  2147483647
	  FoldNonRolledExpr	  on
	  LocalBlockOutputs	  on
	  RollThreshold		  5
	  SystemCodeInlineAuto	  off
	  StateBitsets		  off
	  DataBitsets		  off
	  UseTempVars		  off
	  ZeroExternalMemoryAtStartup on
	  ZeroInternalMemoryAtStartup on
	  InitFltsAndDblsToZero	  on
	  NoFixptDivByZeroProtection off
	  EfficientFloat2IntCast  off
	  OptimizeModelRefInitCode off
	  LifeSpan		  "inf"
	  BufferReusableBoundary  on
	  SimCompilerOptimization "Off"
	  AccelVerboseBuild	  off
	}
	Simulink.DebuggingCC {
	  $ObjectID		  5
	  Version		  "1.3.0"
	  RTPrefix		  "error"
	  ConsistencyChecking	  "none"
	  ArrayBoundsChecking	  "none"
	  SignalInfNanChecking	  "none"
	  SignalRangeChecking	  "none"
	  ReadBeforeWriteMsg	  "UseLocalSettings"
	  WriteAfterWriteMsg	  "UseLocalSettings"
	  WriteAfterReadMsg	  "UseLocalSettings"
	  AlgebraicLoopMsg	  "warning"
	  ArtificialAlgebraicLoopMsg "warning"
	  SaveWithDisabledLinksMsg "warning"
	  SaveWithParameterizedLinksMsg	"warning"
	  CheckSSInitialOutputMsg on
	  CheckExecutionContextPreStartOutputMsg off
	  CheckExecutionContextRuntimeOutputMsg	off
	  SignalResolutionControl "UseLocalSettings"
	  BlockPriorityViolationMsg "warning"
	  MinStepSizeMsg	  "warning"
	  TimeAdjustmentMsg	  "none"
	  MaxConsecutiveZCsMsg	  "error"
	  SolverPrmCheckMsg	  "warning"
	  InheritedTsInSrcMsg	  "warning"
	  DiscreteInheritContinuousMsg "warning"
	  MultiTaskDSMMsg	  "error"
	  MultiTaskCondExecSysMsg "error"
	  MultiTaskRateTransMsg	  "error"
	  SingleTaskRateTransMsg  "none"
	  TasksWithSamePriorityMsg "warning"
	  SigSpecEnsureSampleTimeMsg "warning"
	  CheckMatrixSingularityMsg "none"
	  IntegerOverflowMsg	  "warning"
	  Int32ToFloatConvMsg	  "warning"
	  ParameterDowncastMsg	  "error"
	  ParameterOverflowMsg	  "error"
	  ParameterUnderflowMsg	  "none"
	  ParameterPrecisionLossMsg "warning"
	  ParameterTunabilityLossMsg "warning"
	  UnderSpecifiedDataTypeMsg "none"
	  UnnecessaryDatatypeConvMsg "none"
	  VectorMatrixConversionMsg "none"
	  InvalidFcnCallConnMsg	  "error"
	  FcnCallInpInsideContextMsg "Use local settings"
	  SignalLabelMismatchMsg  "none"
	  UnconnectedInputMsg	  "warning"
	  UnconnectedOutputMsg	  "warning"
	  UnconnectedLineMsg	  "warning"
	  SFcnCompatibilityMsg	  "none"
	  UniqueDataStoreMsg	  "none"
	  BusObjectLabelMismatch  "warning"
	  RootOutportRequireBusObject "warning"
	  AssertControl		  "UseLocalSettings"
	  EnableOverflowDetection off
	  ModelReferenceIOMsg	  "none"
	  ModelReferenceVersionMismatchMessage "none"
	  ModelReferenceIOMismatchMessage "none"
	  ModelReferenceCSMismatchMessage "none"
	  ModelReferenceSimTargetVerbose off
	  UnknownTsInhSupMsg	  "warning"
	  ModelReferenceDataLoggingMessage "warning"
	  ModelReferenceSymbolNameMessage "warning"
	  ModelReferenceExtraNoncontSigs "error"
	  StateNameClashWarn	  "warning"
	  StrictBusMsg		  "Warning"
	  LoggingUnavailableSignals "error"
	}
	Simulink.HardwareCC {
	  $ObjectID		  6
	  Version		  "1.3.0"
	  ProdBitPerChar	  8
	  ProdBitPerShort	  16
	  ProdBitPerInt		  32
	  ProdBitPerLong	  32
	  ProdIntDivRoundTo	  "Undefined"
	  ProdEndianess		  "Unspecified"
	  ProdWordSize		  32
	  ProdShiftRightIntArith  on
	  ProdHWDeviceType	  "32-bit Generic"
	  TargetBitPerChar	  8
	  TargetBitPerShort	  16
	  TargetBitPerInt	  32
	  TargetBitPerLong	  32
	  TargetShiftRightIntArith on
	  TargetIntDivRoundTo	  "Undefined"
	  TargetEndianess	  "Unspecified"
	  TargetWordSize	  32
	  TargetTypeEmulationWarnSuppressLevel 0
	  TargetPreprocMaxBitsSint 32
	  TargetPreprocMaxBitsUint 32
	  TargetHWDeviceType	  "Specified"
	  TargetUnknown		  off
	  ProdEqTarget		  on
	}
	Simulink.ModelReferenceCC {
	  $ObjectID		  7
	  Version		  "1.3.0"
	  UpdateModelReferenceTargets "IfOutOfDateOrStructuralChange"
	  CheckModelReferenceTargetMessage "error"
	  ModelReferenceNumInstancesAllowed "Multi"
	  ModelReferencePassRootInputsByReference on
	  ModelReferenceMinAlgLoopOccurrences off
	}
	Simulink.RTWCC {
	  $BackupClass		  "Simulink.RTWCC"
	  $ObjectID		  8
	  Array {
	    Type		    "Cell"
	    Dimension		    2
	    Cell		    "IncludeHyperlinkInReport"
	    Cell		    "GenerateTraceInfo"
	    PropName		    "DisabledProps"
	  }
	  Version		  "1.3.0"
	  SystemTargetFile	  "rtwin.tlc"
	  GenCodeOnly		  off
	  MakeCommand		  "make_rtw"
	  GenerateMakefile	  on
	  TemplateMakefile	  "rtwin.tmf"
	  Description		  "Real-Time Windows Target"
	  GenerateReport	  off
	  SaveLog		  off
	  RTWVerbose		  on
	  RetainRTWFile		  off
	  ProfileTLC		  off
	  TLCDebug		  off
	  TLCCoverage		  off
	  TLCAssert		  off
	  ProcessScriptMode	  "Default"
	  ConfigurationMode	  "Optimized"
	  ProcessScript		  "rtwin_make_rtw_hook"
	  ConfigAtBuild		  off
	  IncludeHyperlinkInReport off
	  LaunchReport		  off
	  TargetLang		  "C"
	  IncludeBusHierarchyInRTWFileBlockHierarchyMap	off
	  IncludeERTFirstTime	  off
	  GenerateTraceInfo	  off
	  RTWCompilerOptimization "Off"
	  Array {
	    Type		    "Handle"
	    Dimension		    2
	    Simulink.CodeAppCC {
	      $ObjectID		      9
	      Array {
		Type			"Cell"
		Dimension		16
		Cell			"IgnoreCustomStorageClasses"
		Cell			"InsertBlockDesc"
		Cell			"SFDataObjDesc"
		Cell			"SimulinkDataObjDesc"
		Cell			"DefineNamingRule"
		Cell			"SignalNamingRule"
		Cell			"ParamNamingRule"
		Cell			"InlinedPrmAccess"
		Cell			"CustomSymbolStr"
		Cell			"CustomSymbolStrGlobalVar"
		Cell			"CustomSymbolStrType"
		Cell			"CustomSymbolStrField"
		Cell			"CustomSymbolStrFcn"
		Cell			"CustomSymbolStrBlkIO"
		Cell			"CustomSymbolStrTmpVar"
		Cell			"CustomSymbolStrMacro"
		PropName		"DisabledProps"
	      }
	      Version		      "1.3.0"
	      ForceParamTrailComments off
	      GenerateComments	      on
	      IgnoreCustomStorageClasses on
	      IncHierarchyInIds	      off
	      MaxIdLength	      31
	      PreserveName	      off
	      PreserveNameWithParent  off
	      ShowEliminatedStatement off
	      IncAutoGenComments      off
	      SimulinkDataObjDesc     off
	      SFDataObjDesc	      off
	      IncDataTypeInIds	      off
	      MangleLength	      1
	      CustomSymbolStrGlobalVar "$R$N$M"
	      CustomSymbolStrType     "$N$R$M"
	      CustomSymbolStrField    "$N$M"
	      CustomSymbolStrFcn      "$R$N$M$F"
	      CustomSymbolStrBlkIO    "rtb_$N$M"
	      CustomSymbolStrTmpVar   "$N$M"
	      CustomSymbolStrMacro    "$R$N$M"
	      DefineNamingRule	      "None"
	      ParamNamingRule	      "None"
	      SignalNamingRule	      "None"
	      InsertBlockDesc	      off
	      SimulinkBlockComments   on
	      EnableCustomComments    off
	      InlinedPrmAccess	      "Literals"
	      ReqsInCode	      off
	    }
	    RTW.RTWinTargetCC {
	      $BackupClass	      "Simulink.TargetCC"
	      $ObjectID		      10
	      Array {
		Type			"Cell"
		Dimension		15
		Cell			"IncludeMdlTerminateFcn"
		Cell			"CombineOutputUpdateFcns"
		Cell			"SuppressErrorStatus"
		Cell			"ERTCustomFileBanners"
		Cell			"GenerateSampleERTMain"
		Cell			"GenerateTestInterfaces"
		Cell			"ModelStepFunctionPrototypeControlCompliant"
		Cell			"MultiInstanceERTCode"
		Cell			"PurelyIntegerCode"
		Cell			"SupportNonFinite"
		Cell			"SupportComplex"
		Cell			"SupportAbsoluteTime"
		Cell			"SupportContinuousTime"
		Cell			"SupportNonInlinedSFcns"
		Cell			"PortableWordSizes"
		PropName		"DisabledProps"
	      }
	      Version		      "1.3.0"
	      TargetFcnLib	      "ansi_tfl_table_tmw.mat"
	      TargetLibSuffix	      ""
	      TargetPreCompLibLocation ""
	      GenFloatMathFcnCalls    "ANSI_C"
	      UtilityFuncGeneration   "Auto"
	      GenerateFullHeader      on
	      GenerateSampleERTMain   off
	      GenerateTestInterfaces  off
	      IsPILTarget	      off
	      ModelReferenceCompliant off
	      CompOptLevelCompliant   off
	      IncludeMdlTerminateFcn  on
	      CombineOutputUpdateFcns off
	      SuppressErrorStatus     off
	      IncludeFileDelimiter    "Auto"
	      ERTCustomFileBanners    off
	      SupportAbsoluteTime     on
	      LogVarNameModifier      "rt_"
	      MatFileLogging	      off
	      MultiInstanceERTCode    off
	      SupportNonFinite	      on
	      SupportComplex	      on
	      PurelyIntegerCode	      off
	      SupportContinuousTime   on
	      SupportNonInlinedSFcns  on
	      EnableShiftOperators    on
	      ParenthesesLevel	      "Nominal"
	      PortableWordSizes	      off
	      ModelStepFunctionPrototypeControlCompliant off
	      CCOptimize	      on
	      CCListing		      off
	      RebuildAll	      off
	      ExtMode		      on
	      ExtModeTransport	      0
	      ExtModeStaticAlloc      off
	      ExtModeStaticAllocSize  1000000
	      ExtModeTesting	      off
	      ExtModeMexFile	      "rtwinext"
	      ExtModeIntrfLevel	      "Level1"
	    }
	    PropName		    "Components"
	  }
	}
	hdlcoderui.hdlcc {
	  $ObjectID		  11
	  Description		  "HDL Coder custom configuration component"
	  Version		  "1.3.0"
	  Name			  "HDL Coder"
	  Array {
	    Type		    "Cell"
	    Dimension		    1
	    Cell		    ""
	    PropName		    "HDLConfigFile"
	  }
	  HDLCActiveTab		  "0"
	}
	PropName		"Components"
      }
      Name		      "Configuration"
      ExtraOptions	      "-aGenerateTraceInfo=0 "
      CurrentDlgPage	      "Solver"
    }
    PropName		    "ConfigurationSets"
  }
  Simulink.ConfigSet {
    $PropName		    "ActiveConfigurationSet"
    $ObjectID		    1
  }
  BlockDefaults {
    Orientation		    "right"
    ForegroundColor	    "black"
    BackgroundColor	    "white"
    DropShadow		    off
    NamePlacement	    "normal"
    FontName		    "Arial"
    FontSize		    10
    FontWeight		    "normal"
    FontAngle		    "normal"
    ShowName		    on
  }
  BlockParameterDefaults {
    Block {
      BlockType		      Clock
      DisplayTime	      off
    }
    Block {
      BlockType		      DataStoreMemory
      ReadBeforeWriteMsg      "none"
      WriteAfterWriteMsg      "none"
      WriteAfterReadMsg	      "none"
      InitialValue	      "0"
      StateMustResolveToSignalObject off
      ShowAdditionalParam     off
      OutMin		      "[]"
      OutMax		      "[]"
      DataType		      "auto"
      OutDataType	      "fixdt(1,16,0)"
      OutScaling	      "[]"
      SignalType	      "auto"
    }
    Block {
      BlockType		      DataStoreRead
    }
    Block {
      BlockType		      DataStoreWrite
    }
    Block {
      BlockType		      Demux
      Outputs		      "4"
      DisplayOption	      "none"
      BusSelectionMode	      off
    }
    Block {
      BlockType		      Display
      Format		      "short"
      Decimation	      "10"
      Floating		      off
      SampleTime	      "-1"
    }
    Block {
      BlockType		      FromWorkspace
      VariableName	      "simulink_input"
      SampleTime	      "-1"
      Interpolate	      on
      ZeroCross		      off
      OutputAfterFinalValue   "Extrapolation"
    }
    Block {
      BlockType		      Gain
      Gain		      "1"
      Multiplication	      "Element-wise(K.*u)"
      ParamMin		      "[]"
      ParamMax		      "[]"
      ParameterDataTypeMode   "Same as input"
      ParameterDataType	      "fixdt(1,16,0)"
      ParameterScalingMode    "Best Precision: Matrix-wise"
      ParameterScaling	      "[]"
      OutMin		      "[]"
      OutMax		      "[]"
      OutDataTypeMode	      "Same as input"
      OutDataType	      "fixdt(1,16,0)"
      OutScaling	      "[]"
      LockScale		      off
      RndMeth		      "Floor"
      SaturateOnIntegerOverflow	on
      SampleTime	      "-1"
    }
    Block {
      BlockType		      Inport
      Port		      "1"
      UseBusObject	      off
      BusObject		      "BusObject"
      BusOutputAsStruct	      off
      PortDimensions	      "-1"
      SampleTime	      "-1"
      OutMin		      "[]"
      OutMax		      "[]"
      DataType		      "auto"
      OutDataType	      "fixdt(1,16,0)"
      OutScaling	      "[]"
      SignalType	      "auto"
      SamplingMode	      "auto"
      LatchByDelayingOutsideSignal off
      LatchByCopyingInsideSignal off
      Interpolate	      on
    }
    Block {
      BlockType		      Memory
      X0		      "0"
      InheritSampleTime	      off
      LinearizeMemory	      off
      LinearizeAsDelay	      off
      StateMustResolveToSignalObject off
      RTWStateStorageClass    "Auto"
    }
    Block {
      BlockType		      Mux
      Inputs		      "4"
      DisplayOption	      "none"
      UseBusObject	      off
      BusObject		      "BusObject"
      NonVirtualBus	      off
    }
    Block {
      BlockType		      Outport
      Port		      "1"
      UseBusObject	      off
      BusObject		      "BusObject"
      BusOutputAsStruct	      off
      PortDimensions	      "-1"
      SampleTime	      "-1"
      OutMin		      "[]"
      OutMax		      "[]"
      DataType		      "auto"
      OutDataType	      "fixdt(1,16,0)"
      OutScaling	      "[]"
      SignalType	      "auto"
      SamplingMode	      "auto"
      OutputWhenDisabled      "held"
      InitialOutput	      "[]"
    }
    Block {
      BlockType		      Product
      Inputs		      "2"
      Multiplication	      "Element-wise(.*)"
      CollapseMode	      "All dimensions"
      CollapseDim	      "1"
      InputSameDT	      on
      OutMin		      "[]"
      OutMax		      "[]"
      OutDataTypeMode	      "Same as first input"
      OutDataType	      "fixdt(1,16,0)"
      OutScaling	      "[]"
      LockScale		      off
      RndMeth		      "Zero"
      SaturateOnIntegerOverflow	on
      SampleTime	      "-1"
    }
    Block {
      BlockType		      "S-Function"
      FunctionName	      "system"
      SFunctionModules	      "''"
      PortCounts	      "[]"
    }
    Block {
      BlockType		      SubSystem
      ShowPortLabels	      "FromPortIcon"
      Permissions	      "ReadWrite"
      PermitHierarchicalResolution "All"
      TreatAsAtomicUnit	      off
      SystemSampleTime	      "-1"
      RTWFcnNameOpts	      "Auto"
      RTWFileNameOpts	      "Auto"
      RTWMemSecFuncInitTerm   "Inherit from model"
      RTWMemSecFuncExecute    "Inherit from model"
      RTWMemSecDataConstants  "Inherit from model"
      RTWMemSecDataInternal   "Inherit from model"
      RTWMemSecDataParameters "Inherit from model"
      SimViewingDevice	      off
      DataTypeOverride	      "UseLocalSettings"
      MinMaxOverflowLogging   "UseLocalSettings"
    }
    Block {
      BlockType		      Sum
      IconShape		      "rectangular"
      Inputs		      "++"
      CollapseMode	      "All dimensions"
      CollapseDim	      "1"
      InputSameDT	      on
      OutMin		      "[]"
      OutMax		      "[]"
      OutDataTypeMode	      "Same as first input"
      OutDataType	      "fixdt(1,16,0)"
      OutScaling	      "[]"
      LockScale		      off
      RndMeth		      "Floor"
      SaturateOnIntegerOverflow	on
      SampleTime	      "-1"
    }
    Block {
      BlockType		      ToWorkspace
      VariableName	      "simulink_output"
      MaxDataPoints	      "1000"
      Decimation	      "1"
      SampleTime	      "0"
      FixptAsFi		      off
    }
    Block {
      BlockType		      Terminator
    }
    Block {
      BlockType		      Constant
      Value		      "1"
      VectorParams1D	      on
      SamplingMode	      "Sample based"
      OutMin		      "[]"
      OutMax		      "[]"
      OutDataTypeMode	      "Inherit from 'Constant value'"
      OutDataType	      "fixdt(1,16,0)"
      ConRadixGroup	      "Use specified scaling"
      OutScaling	      "[]"
      SampleTime	      "inf"
      FramePeriod	      "inf"
    }
    Block {
      BlockType		      Lookup
      InputValues	      "[-4:5]"
      Table		      " rand(1,10)-0.5"
      LookUpMeth	      "Interpolation-Extrapolation"
      OutMin		      "[]"
      OutMax		      "[]"
      OutDataTypeMode	      "Same as input"
      OutDataType	      "fixdt(1,16,0)"
      OutScaling	      "[]"
      LockScale		      off
      RndMeth		      "Floor"
      SaturateOnIntegerOverflow	on
      SampleTime	      "-1"
      LUTDesignTableMode      "Redesign Table"
      LUTDesignDataSource     "Block Dialog"
      LUTDesignFunctionName   "sqrt(x)"
      LUTDesignUseExistingBP  on
      LUTDesignRelError	      "0.01"
      LUTDesignAbsError	      "1e-6"
    }
  }
  AnnotationDefaults {
    HorizontalAlignment	    "center"
    VerticalAlignment	    "middle"
    ForegroundColor	    "black"
    BackgroundColor	    "white"
    DropShadow		    off
    FontName		    "Arial"
    FontSize		    10
    FontWeight		    "normal"
    FontAngle		    "normal"
    UseDisplayTextAsClickCallback off
  }
  LineDefaults {
    FontName		    "Arial"
    FontSize		    9
    FontWeight		    "normal"
    FontAngle		    "normal"
  }
  System {
    Name		    "offline_test"
    Location		    [112, 80, 1278, 775]
    Open		    on
    ModelBrowserVisibility  off
    ModelBrowserWidth	    200
    ScreenColor		    "white"
    PaperOrientation	    "landscape"
    PaperPositionMode	    "auto"
    PaperType		    "A4"
    PaperUnits		    "centimeters"
    TiledPaperMargins	    [0.500000, 0.500000, 0.500000, 0.500000]
    TiledPageScale	    1
    ShowPageBoundaries	    off
    ZoomFactor		    "100"
    ReportName		    "simulink-default.rpt"
    Block {
      BlockType		      Constant
      Name		      "Constant"
      Position		      [880, 55, 910, 85]
      Value		      "3"
      OutDataType	      "sfix(16)"
      OutScaling	      "2^0"
    }
    Block {
      BlockType		      Reference
      Name		      "Degrees to\nRadians1"
      Ports		      [1, 1]
      Position		      [200, 175, 230, 205]
      SourceBlock	      "simulink_extras/Transformations/Degrees to\nRadians"
      SourceType	      "DegreesToRadians"
      ShowPortLabels	      "FromPortIcon"
      SystemSampleTime	      "-1"
      FunctionWithSeparateData off
      RTWMemSecFuncInitTerm   "Inherit from model"
      RTWMemSecFuncExecute    "Inherit from model"
      RTWMemSecDataConstants  "Inherit from model"
      RTWMemSecDataInternal   "Inherit from model"
      RTWMemSecDataParameters "Inherit from model"
    }
    Block {
      BlockType		      Demux
      Name		      "Demux"
      Ports		      [1, 2]
      Position		      [935, 318, 940, 427]
      BackgroundColor	      "black"
      ShowName		      off
      Outputs		      "2"
      DisplayOption	      "bar"
    }
    Block {
      BlockType		      Display
      Name		      "Display"
      Ports		      [1]
      Position		      [740, 565, 830, 595]
      Decimation	      "1"
      Lockdown		      off
    }
    Block {
      BlockType		      Display
      Name		      "Display1"
      Ports		      [1]
      Position		      [780, 190, 870, 220]
      Decimation	      "1"
      Lockdown		      off
    }
    Block {
      BlockType		      SubSystem
      Name		      "Filtering"
      Ports		      [3, 7]
      Position		      [275, 179, 410, 481]
      MinAlgLoopOccurrences   off
      RTWSystemCode	      "Auto"
      FunctionWithSeparateData off
      System {
	Name			"Filtering"
	Location		[112, 80, 1278, 775]
	Open			off
	ModelBrowserVisibility	off
	ModelBrowserWidth	200
	ScreenColor		"white"
	PaperOrientation	"landscape"
	PaperPositionMode	"auto"
	PaperType		"A4"
	PaperUnits		"centimeters"
	TiledPaperMargins	[0.500000, 0.500000, 0.500000, 0.500000]
	TiledPageScale		1
	ShowPageBoundaries	off
	ZoomFactor		"100"
	Block {
	  BlockType		  Inport
	  Name			  "position"
	  Position		  [65, 36, 100, 54]
	  BackgroundColor	  "lightBlue"
	  IconDisplay		  "Port number"
	  OutDataType		  "sfix(16)"
	  OutScaling		  "2^0"
	}
	Block {
	  BlockType		  Inport
	  Name			  "velocity"
	  Position		  [65, 141, 100, 159]
	  BackgroundColor	  "lightBlue"
	  Port			  "2"
	  IconDisplay		  "Port number"
	  OutDataType		  "sfix(16)"
	  OutScaling		  "2^0"
	}
	Block {
	  BlockType		  Inport
	  Name			  "current"
	  Position		  [65, 91, 100, 109]
	  BackgroundColor	  "lightBlue"
	  Port			  "3"
	  IconDisplay		  "Port number"
	  OutDataType		  "sfix(16)"
	  OutScaling		  "2^0"
	}
	Block {
	  BlockType		  Clock
	  Name			  "Clock"
	  Position		  [45, 213, 80, 247]
	  Decimation		  "1"
	}
	Block {
	  BlockType		  DataStoreRead
	  Name			  "Data Store\nRead"
	  Position		  [520, 555, 615, 585]
	  DataStoreName		  "params"
	  SampleTime		  "-1"
	}
	Block {
	  BlockType		  DataStoreWrite
	  Name			  "Data Store\nWrite"
	  Position		  [955, 181, 1040, 219]
	  DataStoreName		  "params"
	  SampleTime		  "-1"
	}
	Block {
	  BlockType		  SubSystem
	  Name			  "Filter"
	  Ports			  [2, 1]
	  Position		  [535, 71, 625, 189]
	  BackgroundColor	  "red"
	  MinAlgLoopOccurrences	  off
	  RTWSystemCode		  "Auto"
	  FunctionWithSeparateData off
	  System {
	    Name		    "Filter"
	    Location		    [86, 80, 1278, 775]
	    Open		    off
	    ModelBrowserVisibility  off
	    ModelBrowserWidth	    200
	    ScreenColor		    "white"
	    PaperOrientation	    "landscape"
	    PaperPositionMode	    "auto"
	    PaperType		    "A4"
	    PaperUnits		    "centimeters"
	    TiledPaperMargins	    [0.500000, 0.500000, 0.500000, 0.500000]
	    TiledPageScale	    1
	    ShowPageBoundaries	    off
	    ZoomFactor		    "100"
	    Block {
	      BlockType		      Inport
	      Name		      "current"
	      Position		      [50, 20, 90, 40]
	      BackgroundColor	      "lightBlue"
	      IconDisplay	      "Port number"
	      OutDataType	      "sfix(16)"
	      OutScaling	      "2^0"
	    }
	    Block {
	      BlockType		      Inport
	      Name		      "w"
	      Position		      [40, 280, 80, 300]
	      BackgroundColor	      "lightBlue"
	      Port		      "2"
	      IconDisplay	      "Port number"
	      OutDataType	      "sfix(16)"
	      OutScaling	      "2^0"
	    }
	    Block {
	      BlockType		      Reference
	      Name		      " Time Delay1"
	      Ports		      [1, 1]
	      Position		      [455, 278, 490, 312]
	      SourceBlock	      "simulink/Discrete/Integer Delay"
	      SourceType	      "Integer Delay"
	      vinit		      "0.0"
	      samptime		      "0.00025"
	      NumDelays		      "1"
	    }
	    Block {
	      BlockType		      Reference
	      Name		      " Time Delay2"
	      Ports		      [1, 1]
	      Position		      [610, 278, 645, 312]
	      SourceBlock	      "simulink/Discrete/Integer Delay"
	      SourceType	      "Integer Delay"
	      vinit		      "0.0"
	      samptime		      "0.00025"
	      NumDelays		      "1"
	    }
	    Block {
	      BlockType		      Product
	      Name		      "-a1"
	      Ports		      [2, 1]
	      Position		      [537, 335, 568, 365]
	      Orientation	      "up"
	      BackgroundColor	      "orange"
	      NamePlacement	      "alternate"
	      CollapseMode	      "All dimensions"
	      InputSameDT	      off
	      OutDataTypeMode	      "Inherit via internal rule"
	      OutDataType	      "sfix(16)"
	      OutScaling	      "2^0"
	      SaturateOnIntegerOverflow	off
	    }
	    Block {
	      BlockType		      Product
	      Name		      "-a2"
	      Ports		      [2, 1]
	      Position		      [377, 335, 408, 365]
	      Orientation	      "up"
	      BackgroundColor	      "orange"
	      NamePlacement	      "alternate"
	      CollapseMode	      "All dimensions"
	      InputSameDT	      off
	      OutDataTypeMode	      "Inherit via internal rule"
	      OutDataType	      "sfix(16)"
	      OutScaling	      "2^0"
	      SaturateOnIntegerOverflow	off
	    }
	    Block {
	      BlockType		      Display
	      Name		      "Display"
	      Ports		      [1]
	      Position		      [135, 610, 225, 640]
	      Decimation	      "1"
	      Lockdown		      off
	    }
	    Block {
	      BlockType		      Sum
	      Name		      "Sum"
	      Ports		      [2, 1]
	      Position		      [385, 285, 405, 305]
	      ShowName		      off
	      IconShape		      "round"
	      Inputs		      "+-"
	      CollapseMode	      "All dimensions"
	      InputSameDT	      off
	      OutDataTypeMode	      "Inherit via internal rule"
	      OutDataType	      "sfix(16)"
	      OutScaling	      "2^0"
	      SaturateOnIntegerOverflow	off
	    }
	    Block {
	      BlockType		      Sum
	      Name		      "Sum1"
	      Ports		      [3, 1]
	      Position		      [545, 285, 565, 305]
	      ShowName		      off
	      IconShape		      "round"
	      Inputs		      "++-"
	      CollapseMode	      "All dimensions"
	      InputSameDT	      off
	      OutDataTypeMode	      "Inherit via internal rule"
	      OutDataType	      "sfix(16)"
	      OutScaling	      "2^0"
	      SaturateOnIntegerOverflow	off
	    }
	    Block {
	      BlockType		      Sum
	      Name		      "Sum2"
	      Ports		      [2, 1]
	      Position		      [720, 285, 740, 305]
	      ShowName		      off
	      IconShape		      "round"
	      Inputs		      "++|"
	      CollapseMode	      "All dimensions"
	      InputSameDT	      off
	      OutDataTypeMode	      "Inherit via internal rule"
	      OutDataType	      "sfix(16)"
	      OutScaling	      "2^0"
	      SaturateOnIntegerOverflow	off
	    }
	    Block {
	      BlockType		      Terminator
	      Name		      "Terminator"
	      Position		      [275, 370, 295, 390]
	    }
	    Block {
	      BlockType		      Lookup
	      Name		      "alpha0"
	      Position		      [195, 355, 245, 405]
	      InputValues	      "[1:1000]"
	      Table		      "[ 1 1 1 1 1 1 1 1 1 1 1 1 1 1 1 1 1 1 1 1 1 1 1 1 1 1 1 1 1 1 1 1 1 1 1 1 1 1 1 1 1 1 1 1 1 1 1 1 1 1 1 1 1 1 1 1 1 1 1 1 1 1 1 1 1 1 1 1 1 1 1 1 1 1 1 1 1 1 1 1 1 1 1 1 1 1 1 1 1 1 1 1 1 1 1 1 1 1 1 1 1 1 1 1 1 1 1 1 1 1 1 1 1 1 1 1 1 1 1 1 1 1 1 1 1 1 1 1 1 1 1 1 1 1 1 1 1 1 1 1 1 1 1 1 1 1 1 1 1 1 1 1 1 1 1 1 1 1 1 1 1 1 1 1 1 1 1 1 1 1 1 1 1 1 1 1 1 1 1 1 1 1 1 1 1 1 1 1 1 1 1 1 1 1 1 1 1 1 1 1 1 1 1 1 1 1 1 1 1 1 1 1 1 1 1 1 1 1 1 1 1 1 1 1 1 1 1 1 1 1 1 1 1 1 1 1 1 1 1 1 1 1 1 1 1 1 1 1 1 1 1 1 1 1 1 1 1 1 1 1 1 1 1 1 1 1 1 1 1 1 1 1 1 1 1 1 1 1 1 1 1 1 1 1 1 1 1 1 1 1 1 1 1 1 1 1 1 1 1 1 1 1 1 1 1 1 1 1 1 1 1 1 1 1 1 1 1 1 1 1 1 1 1 1 1 1 1 1 1 1 1 1 1 1 1 1 1 1 1 1 1 1 1 1 1 1 1 1 1 1 1 1 1 1 1 1 1 1 1 1 1 1 1 1 1 1 1 1 1 1 1 1 1 1 1 1 1 1 1 1 1 1 1 1 1 1 1 1 1 1 1 1 1 1 1 1 1 1 1 1 1 1 1 1 1 1 1 1 1 1 1 1 1 1 1 1 1 1 1 1 1 1 1 1 1 1 1 1 1 1 1 1 1 1 1 1 1 1 1 1 1 1 1 1 1 1 1 1 1 1 1 1 1 1 1 1 1 1 1 1 1 1 1 1 1 1 1 1 1 1 1 1 1 1 1 1 1 1 1 1 1 1 1 1 1 1 1 1 1 1 1 1 1 1 1 1 1 1 1 1 1 1 1 1 1 1 1 1 1 1 1 1 1 1 1 1 1 1 1 1 1 1 1 1 1 1 1 1 1 1 1 1 1 1 1 1 1 1 1 1 1 1 1 1 1 1 1 1 1 1 1 1 1 1 1 1 1 1 1 1 1 1 1 1 1 1 1 1 1 1 1 1 1 1 1 1 1 1 1 1 1 1 1 1 1 1 1 1 1 1 1 1 1 1 1 1 1 1 1 1 1 1 1 1 1 1 1 1 1 1 1 1 1 1 1 1 1 1 1 1 1 1 1 1 1 1 1 1 1 1 1 1 1 1 1 1 1 1 1 1 1 1 1 1 1 1 1 1 1 1 1 1 1 1 1 1 1 1 1 1 1 1 1 1 1 1 1 1 1 1 1 1 1 1 1 1 1 1 1 1 1 1 1 1 1 1 1 1 1 1 1 1 1 1 1 1 1 1 1 1 1 1 1 1 1 1 1 1 1 1 1 1 1 1 1 1 1 1 1 1 1 1 1 1 1 1 1 1 1 1 1 1 1 1 1 1 1 1 1 1 1 1 1 1 1 1 1 1 1 1 1 1 1 1 1 1 1 1 1 1 1 1 1 1 1 1 1 1 1 1 1 1 1 1 1 1 1 1 1 1 1 1 1 1 1 1 1 1 1 1 1 1 1 1 1 1 1 1 1 1 1 1 1 1 1 1 1 1 1 1 1 1 1 1 1 1 1 1 1 1 1 1 1 1 1 1 1 1 1 1 1 1 1 1 1 1 1 1 1 1 1 1 1 1 1 1 1 1 1 1 1 1 1 1 1 1 1 1 1 1 1 1 1 1 1 1 1 1 1 1 1 1 1 1 1 1 1 1 1 1 1 1 1 1 1 1 1 1 1 1 1 1 1 1 1 1 1 1 1 1 1 1 1 1 1 1 1 1 1 1 1 1 1 1 1 1 1 1 1 1 1 1 1 1 1 1 1 1 1 1 1 1 1 1 1 1 1 1 1 1 1 1 1 1 1 1 1 1 1 1 1 1 1 1 1 1 1 1 1 1 1 1 1 1 1 1 1 1 1 1 1 1 1 1 1 1 1 1 1 1 1 1 1 1 1 1 1 1 1 1 1 1 1 1 1 1 1 1 1 1]"
	      OutDataType	      "sfix(16)"
	      OutScaling	      "2^0"
	      SaturateOnIntegerOverflow	off
	    }
	    Block {
	      BlockType		      Lookup
	      Name		      "alpha1"
	      Position		      [195, 425, 245, 475]
	      InputValues	      "[1:1000]"
	      Table		      "[ -1.9987 -1.9987 -1.9987 -1.9987 -1.9987 -1.9987 -1.9986 -1.9986 -1.9985 -1.9985 -1.9984 -1.9984 -1.9983 -1.9983 -1.9982 -1.9981 -1.998 -1.9979 -1.9979 -1.9978 -1.9977 -1.9976 -1.9974 -1.9973 -1.9972 -1.9971 -1.9969 -1.9968 -1.9967 -1.9965 -1.9964 -1.9962 -1.9961 -1.9959 -1.9957 -1.9955 -1.9954 -1.9952 -1.995 -1.9948 -1.9946 -1.9944 -1.9942 -1.994 -1.9938 -1.9935 -1.9933 -1.9931 -1.9928 -1.9926 -1.9923 -1.9921 -1.9918 -1.9916 -1.9913 -1.991 -1.9907 -1.9905 -1.9902 -1.9899 -1.9896 -1.9893 -1.989 -1.9887 -1.9883 -1.988 -1.9877 -1.9874 -1.987 -1.9867 -1.9863 -1.986 -1.9856 -1.9853 -1.9849 -1.9845 -1.9841 -1.9838 -1.9834 -1.983 -1.9826 -1.9822 -1.9818 -1.9814 -1.981 -1.9805 -1.9801 -1.9797 -1.9792 -1.9788 -1.9784 -1.9779 -1.9775 -1.977 -1.9765 -1.9761 -1.9756 -1.9751 -1.9746 -1.9741 -1.9736 -1.9731 -1.9726 -1.9721 -1.9716 -1.9711 -1.9706 -1.9701 -1.9695 -1.969 -1.9684 -1.9679 -1.9673 -1.9668 -1.9662 -1.9657 -1.9651 -1.9645 -1.9639 -1.9633 -1.9628 -1.9622 -1.9616 -1.9609 -1.9603 -1.9597 -1.9591 -1.9585 -1.9579 -1.9572 -1.9566 -1.9559 -1.9553 -1.9546 -1.954 -1.9533 -1.9526 -1.952 -1.9513 -1.9506 -1.9499 -1.9492 -1.9485 -1.9478 -1.9471 -1.9464 -1.9457 -1.945 -1.9442 -1.9435 -1.9428 -1.942 -1.9413 -1.9405 -1.9398 -1.939 -1.9383 -1.9375 -1.9367 -1.936 -1.9352 -1.9344 -1.9336 -1.9328 -1.932 -1.9312 -1.9304 -1.9296 -1.9287 -1.9279 -1.9271 -1.9262 -1.9254 -1.9246 -1.9237 -1.9228 -1.922 -1.9211 -1.9203 -1.9194 -1.9185 -1.9176 -1.9167 -1.9158 -1.9149 -1.914 -1.9131 -1.9122 -1.9113 -1.9104 -1.9095 -1.9085 -1.9076 -1.9067 -1.9057 -1.9048 -1.9038 -1.9029 -1.9019 -1.9009 -1.8999 -1.899 -1.898 -1.897 -1.896 -1.895 -1.894 -1.893 -1.892 -1.891 -1.89 -1.8889 -1.8879 -1.8869 -1.8858 -1.8848 -1.8837 -1.8827 -1.8816 -1.8806 -1.8795 -1.8784 -1.8774 -1.8763 -1.8752 -1.8741 -1.873 -1.8719 -1.8708 -1.8697 -1.8686 -1.8675 -1.8664 -1.8652 -1.8641 -1.863 -1.8618 -1.8607 -1.8595 -1.8584 -1.8572 -1.8561 -1.8549 -1.8537 -1.8525 -1.8514 -1.8502 -1.849 -1.8478 -1.8466 -1.8454 -1.8442 -1.843 -1.8418 -1.8405 -1.8393 -1.8381 -1.8368 -1.8356 -1.8344 -1.8331 -1.8319 -1.8306 -1.8293 -1.8281 -1.8268 -1.8255 -1.8242 -1.823 -1.8217 -1.8204 -1.8191 -1.8178 -1.8165 -1.8151 -1.8138 -1.8125 -1.8112 -1.8099 -1.8085 -1.8072 -1.8058 -1.8045 -1.8031 -1.8018 -1.8004 -1.7991 -1.7977 -1.7963 -1.7949 -1.7935 -1.7922 -1.7908 -1.7894 -1.788 -1.7866 -1.7852 -1.7837 -1.7823 -1.7809 -1.7795 -1.778 -1.7766 -1.7752 -1.7737 -1.7723 -1.7708 -1.7694 -1.7679 -1.7664 -1.765 -1.7635 -1.762 -1.7605 -1.759 -1.7575 -1.756 -1.7545 -1.753 -1.7515 -1.75 -1.7485 -1.747 -1.7454 -1.7439 -1.7424 -1.7408 -1.7393 -1.7377 -1.7362 -1.7346 -1.7331 -1.7315 -1.7299 -1.7283 -1.7268 -1.7252 -1.7236 -1.722 -1.7204 -1.7188 -1.7172 -1.7156 -1.714 -1.7124 -1.7107 -1.7091 -1.7075 -1.7058 -1.7042 -1.7026 -1.7009 -1.6993 -1.6976 -1.696 -1.6943 -1.6926 -1.691 -1.6893 -1.6876 -1.6859 -1.6842 -1.6825 -1.6808 -1.6791 -1.6774 -1.6757 -1.674 -1.6723 -1.6706 -1.6688 -1.6671 -1.6654 -1.6636 -1.6619 -1.6601 -1.6584 -1.6566 -1.6549 -1.6531 -1.6514 -1.6496 -1.6478 -1.646 -1.6442 -1.6425 -1.6407 -1.6389 -1.6371 -1.6353 -1.6335 -1.6317 -1.6298 -1.628 -1.6262 -1.6244 -1.6225 -1.6207 -1.6189 -1.617 -1.6152 -1.6133 -1.6115 -1.6096 -1.6077 -1.6059 -1.604 -1.6021 -1.6002 -1.5984 -1.5965 -1.5946 -1.5927 -1.5908 -1.5889 -1.587 -1.5851 -1.5832 -1.5812 -1.5793 -1.5774 -1.5755 -1.5735 -1.5716 -1.5696 -1.5677 -1.5658 -1.5638 -1.5618 -1.5599 -1.5579 -1.5559 -1.554 -1.552 -1.55 -1.548 -1.546 -1.5441 -1.5421 -1.5401 -1.5381 -1.536 -1.534 -1.532 -1.53 -1.528 -1.526 -1.5239 -1.5219 -1.5199 -1.5178 -1.5158 -1.5137 -1.5117 -1.5096 -1.5076 -1.5055 -1.5034 -1.5014 -1.4993 -1.4972 -1.4951 -1.493 -1.4909 -1.4889 -1.4868 -1.4847 -1.4826 -1.4804 -1.4783 -1.4762 -1.4741 -1.472 -1.4699 -1.4677 -1.4656 -1.4635 -1.4613 -1.4592 -1.457 -1.4549 -1.4527 -1.4506 -1.4484 -1.4462 -1.4441 -1.4419 -1.4397 -1.4375 -1.4354 -1.4332 -1.431 -1.4288 -1.4266 -1.4244 -1.4222 -1.42 -1.4178 -1.4155 -1.4133 -1.4111 -1.4089 -1.4067 -1.4044 -1.4022 -1.3999 -1.3977 -1.3955 -1.3932 -1.391 -1.3887 -1.3864 -1.3842 -1.3819 -1.3796 -1.3774 -1.3751 -1.3728 -1.3705 -1.3682 -1.3659 -1.3637 -1.3614 -1.3591 -1.3567 -1.3544 -1.3521 -1.3498 -1.3475 -1.3452 -1.3429 -1.3405 -1.3382 -1.3359 -1.3335 -1.3312 -1.3288 -1.3265 -1.3241 -1.3218 -1.3194 -1.3171 -1.3147 -1.3123 -1.31 -1.3076 -1.3052 -1.3028 -1.3005 -1.2981 -1.2957 -1.2933 -1.2909 -1.2885 -1.2861 -1.2837 -1.2813 -1.2789 -1.2765 -1.274 -1.2716 -1.2692 -1.2668 -1.2643 -1.2619 -1.2595 -1.257 -1.2546 -1.2521 -1.2497 -1.2472 -1.2448 -1.2423 -1.2399 -1.2374 -1.2349 -1.2325 -1.23 -1.2275 -1.225 -1.2226 -1.2201 -1.2176 -1.2151 -1.2126 -1.2101 -1.2076 -1.2051 -1.2026 -1.2001 -1.1976 -1.1951 -1.1925 -1.19 -1.1875 -1.185 -1.1824 -1.1799 -1.1774 -1.1748 -1.1723 -1.1697 -1.1672 -1.1646 -1.1621 -1.1595 -1.157 -1.1544 -1.1519 -1.1493 -1.1467 -1.1441 -1.1416 -1.139 -1.1364 -1.1338 -1.1312 -1.1286 -1.1261 -1.1235 -1.1209 -1.1183 -1.1157 -1.1131 -1.1104 -1.1078 -1.1052 -1.1026 -1.1 -1.0974 -1.0947 -1.0921 -1.0895 -1.0868 -1.0842 -1.0816 -1.0789 -1.0763 -1.0736 -1.071 -1.0683 -1.0657 -1.063 -1.0604 -1.0577 -1.055 -1.0524 -1.0497 -1.047 -1.0443 -1.0417 -1.039 -1.0363 -1.0336 -1.0309 -1.0282 -1.0255 -1.0228 -1.0201 -1.0174 -1.0147 -1.012 -1.0093 -1.0066 -1.0039 -1.0012 -0.99847 -0.99574 -0.99302 -0.9903 -0.98757 -0.98484 -0.9821 -0.97937 -0.97663 -0.97389 -0.97115 -0.9684 -0.96565 -0.9629 -0.96015 -0.9574 -0.95464 -0.95188 -0.94912 -0.94635 -0.94359 -0.94082 -0.93805 -0.93527 -0.9325 -0.92972 -0.92694 -0.92416 -0.92137 -0.91858 -0.91579 -0.913 -0.91021 -0.90741 -0.90461 -0.90181 -0.89901 -0.8962 -0.8934 -0.89059 -0.88777 -0.88496 -0.88214 -0.87933 -0.87651 -0.87368 -0.87086 -0.86803 -0.8652 -0.86237 -0.85954 -0.8567 -0.85386 -0.85102 -0.84818 -0.84534 -0.84249 -0.83964 -0.83679 -0.83394 -0.83109 -0.82823 -0.82537 -0.82251 -0.81965 -0.81679 -0.81392 -0.81105 -0.80818 -0.80531 -0.80243 -0.79956 -0.79668 -0.7938 -0.79091 -0.78803 -0.78514 -0.78226 -0.77937 -0.77647 -0.77358 -0.77068 -0.76779 -0.76489 -0.76198 -0.75908 -0.75618 -0.75327 -0.75036 -0.74745 -0.74454 -0.74162 -0.73871 -0.73579 -0.73287 -0.72995 -0.72702 -0.7241 -0.72117 -0.71824 -0.71531 -0.71238 -0.70944 -0.70651 -0.70357 -0.70063 -0.69769 -0.69474 -0.6918 -0.68885 -0.68591 -0.68296 -0.68 -0.67705 -0.6741 -0.67114 -0.66818 -0.66522 -0.66226 -0.6593 -0.65633 -0.65337 -0.6504 -0.64743 -0.64446 -0.64148 -0.63851 -0.63553 -0.63256 -0.62958 -0.6266 -0.62361 -0.62063 -0.61765 -0.61466 -0.61167 -0.60868 -0.60569 -0.6027 -0.5997 -0.59671 -0.59371 -0.59071 -0.58771 -0.58471 -0.58171 -0.5787 -0.5757 -0.57269 -0.56968 -0.56667 -0.56366 -0.56065 -0.55763 -0.55462 -0.5516 -0.54858 -0.54556 -0.54254 -0.53952 -0.53649 -0.53347 -0.53044 -0.52741 -0.52439 -0.52136 -0.51832 -0.51529 -0.51226 -0.50922 -0.50618 -0.50315 -0.50011 -0.49707 -0.49403 -0.49098 -0.48794 -0.48489 -0.48185 -0.4788 -0.47575 -0.4727 -0.46965 -0.4666 -0.46354 -0.46049 -0.45743 -0.45438 -0.45132 -0.44826 -0.4452 -0.44214 -0.43908 -0.43601 -0.43295 -0.42988 -0.42682 -0.42375 -0.42068 -0.41761 -0.41454 -0.41147 -0.40839 -0.40532 -0.40225 -0.39917 -0.39609 -0.39301 -0.38994 -0.38686 -0.38378 -0.38069 -0.37761 -0.37453 -0.37144 -0.36836 -0.36527 -0.36218 -0.3591 -0.35601 -0.35292 -0.34983 -0.34673 -0.34364 -0.34055 -0.33745 -0.33436 -0.33126 -0.32817 -0.32507 -0.32197 -0.31887 -0.31577 -0.31267 -0.30957 -0.30647 -0.30337 -0.30026 -0.29716 -0.29405 -0.29095 -0.28784 -0.28473 -0.28163 -0.27852 -0.27541 -0.2723 -0.26919 -0.26608 -0.26296 -0.25985 -0.25674 -0.25362 -0.25051 -0.24739 -0.24428 -0.24116 -0.23804 -0.23493 -0.23181 -0.22869 -0.22557 -0.22245 -0.21933 -0.21621 -0.21309 -0.20997 -0.20684 -0.20372 -0.2006 -0.19747 -0.19435 -0.19122 -0.1881 -0.18497 -0.18185 -0.17872 -0.17559 -0.17246 -0.16934 -0.16621 -0.16308 -0.15995 -0.15682 -0.15369 -0.15056 -0.14743 -0.1443 -0.14117 -0.13803 -0.1349 -0.13177 -0.12864 -0.1255 -0.12237 -0.11923 -0.1161 -0.11297 -0.10983 -0.1067 -0.10356 -0.10043 -0.09729 -0.094154 -0.091018 -0.087881 -0.084744 -0.081607 -0.07847 -0.075333 -0.072196 -0.069058 -0.06592 -0.062782 -0.059644 -0.056506 -0.053367 -0.050229 -0.04709 -0.043951 -0.040812 -0.037673 -0.034534 -0.031395 -0.028256 -0.025116 -0.021977 -0.018837 -0.015698 -0.012558 -0.0094188 -0.0062792 -0.0031396 -4.4409e-016]"
	      OutDataType	      "sfix(16)"
	      OutScaling	      "2^0"
	      SaturateOnIntegerOverflow	off
	    }
	    Block {
	      BlockType		      Lookup
	      Name		      "alpha2"
	      Position		      [195, 495, 245, 545]
	      InputValues	      "[1:1000]"
	      Table		      "[ 0.99874 0.99874 0.99874 0.99874 0.99874 0.99874 0.99874 0.99874 0.99874 0.99874 0.99874 0.99874 0.99874 0.99874 0.99874 0.99874 0.99874 0.99874 0.99874 0.99874 0.99874 0.99874 0.99874 0.99874 0.99874 0.99874 0.99874 0.99874 0.99874 0.99874 0.99874 0.99874 0.99874 0.99874 0.99874 0.99874 0.99874 0.99874 0.99874 0.99874 0.99874 0.99874 0.99874 0.99874 0.99874 0.99874 0.99874 0.99874 0.99874 0.99874 0.99874 0.99874 0.99874 0.99874 0.99874 0.99874 0.99874 0.99874 0.99874 0.99874 0.99874 0.99874 0.99874 0.99874 0.99874 0.99874 0.99874 0.99874 0.99874 0.99874 0.99874 0.99874 0.99874 0.99874 0.99874 0.99874 0.99874 0.99874 0.99874 0.99874 0.99874 0.99874 0.99874 0.99874 0.99874 0.99874 0.99874 0.99874 0.99874 0.99874 0.99874 0.99874 0.99874 0.99874 0.99874 0.99874 0.99874 0.99874 0.99874 0.99874 0.99874 0.99874 0.99874 0.99874 0.99874 0.99874 0.99874 0.99874 0.99874 0.99874 0.99874 0.99874 0.99874 0.99874 0.99874 0.99874 0.99874 0.99874 0.99874 0.99874 0.99874 0.99874 0.99874 0.99874 0.99874 0.99874 0.99874 0.99874 0.99874 0.99874 0.99874 0.99874 0.99874 0.99874 0.99874 0.99874 0.99874 0.99874 0.99874 0.99874 0.99874 0.99874 0.99874 0.99874 0.99874 0.99874 0.99874 0.99874 0.99874 0.99874 0.99874 0.99874 0.99874 0.99874 0.99874 0.99874 0.99874 0.99874 0.99874 0.99874 0.99874 0.99874 0.99874 0.99874 0.99874 0.99874 0.99874 0.99874 0.99874 0.99874 0.99874 0.99874 0.99874 0.99874 0.99874 0.99874 0.99874 0.99874 0.99874 0.99874 0.99874 0.99874 0.99874 0.99874 0.99874 0.99874 0.99874 0.99874 0.99874 0.99874 0.99874 0.99874 0.99874 0.99874 0.99874 0.99874 0.99874 0.99874 0.99874 0.99874 0.99874 0.99874 0.99874 0.99874 0.99874 0.99874 0.99874 0.99874 0.99874 0.99874 0.99874 0.99874 0.99874 0.99874 0.99874 0.99874 0.99874 0.99874 0.99874 0.99874 0.99874 0.99874 0.99874 0.99874 0.99874 0.99874 0.99874 0.99874 0.99874 0.99874 0.99874 0.99874 0.99874 0.99874 0.99874 0.99874 0.99874 0.99874 0.99874 0.99874 0.99874 0.99874 0.99874 0.99874 0.99874 0.99874 0.99874 0.99874 0.99874 0.99874 0.99874 0.99874 0.99874 0.99874 0.99874 0.99874 0.99874 0.99874 0.99874 0.99874 0.99874 0.99874 0.99874 0.99874 0.99874 0.99874 0.99874 0.99874 0.99874 0.99874 0.99874 0.99874 0.99874 0.99874 0.99874 0.99874 0.99874 0.99874 0.99874 0.99874 0.99874 0.99874 0.99874 0.99874 0.99874 0.99874 0.99874 0.99874 0.99874 0.99874 0.99874 0.99874 0.99874 0.99874 0.99874 0.99874 0.99874 0.99874 0.99874 0.99874 0.99874 0.99874 0.99874 0.99874 0.99874 0.99874 0.99874 0.99874 0.99874 0.99874 0.99874 0.99874 0.99874 0.99874 0.99874 0.99874 0.99874 0.99874 0.99874 0.99874 0.99874 0.99874 0.99874 0.99874 0.99874 0.99874 0.99874 0.99874 0.99874 0.99874 0.99874 0.99874 0.99874 0.99874 0.99874 0.99874 0.99874 0.99874 0.99874 0.99874 0.99874 0.99874 0.99874 0.99874 0.99874 0.99874 0.99874 0.99874 0.99874 0.99874 0.99874 0.99874 0.99874 0.99874 0.99874 0.99874 0.99874 0.99874 0.99874 0.99874 0.99874 0.99874 0.99874 0.99874 0.99874 0.99874 0.99874 0.99874 0.99874 0.99874 0.99874 0.99874 0.99874 0.99874 0.99874 0.99874 0.99874 0.99874 0.99874 0.99874 0.99874 0.99874 0.99874 0.99874 0.99874 0.99874 0.99874 0.99874 0.99874 0.99874 0.99874 0.99874 0.99874 0.99874 0.99874 0.99874 0.99874 0.99874 0.99874 0.99874 0.99874 0.99874 0.99874 0.99874 0.99874 0.99874 0.99874 0.99874 0.99874 0.99874 0.99874 0.99874 0.99874 0.99874 0.99874 0.99874 0.99874 0.99874 0.99874 0.99874 0.99874 0.99874 0.99874 0.99874 0.99874 0.99874 0.99874 0.99874 0.99874 0.99874 0.99874 0.99874 0.99874 0.99874 0.99874 0.99874 0.99874 0.99874 0.99874 0.99874 0.99874 0.99874 0.99874 0.99874 0.99874 0.99874 0.99874 0.99874 0.99874 0.99874 0.99874 0.99874 0.99874 0.99874 0.99874 0.99874 0.99874 0.99874 0.99874 0.99874 0.99874 0.99874 0.99874 0.99874 0.99874 0.99874 0.99874 0.99874 0.99874 0.99874 0.99874 0.99874 0.99874 0.99874 0.99874 0.99874 0.99874 0.99874 0.99874 0.99874 0.99874 0.99874 0.99874 0.99874 0.99874 0.99874 0.99874 0.99874 0.99874 0.99874 0.99874 0.99874 0.99874 0.99874 0.99874 0.99874 0.99874 0.99874 0.99874 0.99874 0.99874 0.99874 0.99874 0.99874 0.99874 0.99874 0.99874 0.99874 0.99874 0.99874 0.99874 0.99874 0.99874 0.99874 0.99874 0.99874 0.99874 0.99874 0.99874 0.99874 0.99874 0.99874 0.99874 0.99874 0.99874 0.99874 0.99874 0.99874 0.99874 0.99874 0.99874 0.99874 0.99874 0.99874 0.99874 0.99874 0.99874 0.99874 0.99874 0.99874 0.99874 0.99874 0.99874 0.99874 0.99874 0.99874 0.99874 0.99874 0.99874 0.99874 0.99874 0.99874 0.99874 0.99874 0.99874 0.99874 0.99874 0.99874 0.99874 0.99874 0.99874 0.99874 0.99874 0.99874 0.99874 0.99874 0.99874 0.99874 0.99874 0.99874 0.99874 0.99874 0.99874 0.99874 0.99874 0.99874 0.99874 0.99874 0.99874 0.99874 0.99874 0.99874 0.99874 0.99874 0.99874 0.99874 0.99874 0.99874 0.99874 0.99874 0.99874 0.99874 0.99874 0.99874 0.99874 0.99874 0.99874 0.99874 0.99874 0.99874 0.99874 0.99874 0.99874 0.99874 0.99874 0.99874 0.99874 0.99874 0.99874 0.99874 0.99874 0.99874 0.99874 0.99874 0.99874 0.99874 0.99874 0.99874 0.99874 0.99874 0.99874 0.99874 0.99874 0.99874 0.99874 0.99874 0.99874 0.99874 0.99874 0.99874 0.99874 0.99874 0.99874 0.99874 0.99874 0.99874 0.99874 0.99874 0.99874 0.99874 0.99874 0.99874 0.99874 0.99874 0.99874 0.99874 0.99874 0.99874 0.99874 0.99874 0.99874 0.99874 0.99874 0.99874 0.99874 0.99874 0.99874 0.99874 0.99874 0.99874 0.99874 0.99874 0.99874 0.99874 0.99874 0.99874 0.99874 0.99874 0.99874 0.99874 0.99874 0.99874 0.99874 0.99874 0.99874 0.99874 0.99874 0.99874 0.99874 0.99874 0.99874 0.99874 0.99874 0.99874 0.99874 0.99874 0.99874 0.99874 0.99874 0.99874 0.99874 0.99874 0.99874 0.99874 0.99874 0.99874 0.99874 0.99874 0.99874 0.99874 0.99874 0.99874 0.99874 0.99874 0.99874 0.99874 0.99874 0.99874 0.99874 0.99874 0.99874 0.99874 0.99874 0.99874 0.99874 0.99874 0.99874 0.99874 0.99874 0.99874 0.99874 0.99874 0.99874 0.99874 0.99874 0.99874 0.99874 0.99874 0.99874 0.99874 0.99874 0.99874 0.99874 0.99874 0.99874 0.99874 0.99874 0.99874 0.99874 0.99874 0.99874 0.99874 0.99874 0.99874 0.99874 0.99874 0.99874 0.99874 0.99874 0.99874 0.99874 0.99874 0.99874 0.99874 0.99874 0.99874 0.99874 0.99874 0.99874 0.99874 0.99874 0.99874 0.99874 0.99874 0.99874 0.99874 0.99874 0.99874 0.99874 0.99874 0.99874 0.99874 0.99874 0.99874 0.99874 0.99874 0.99874 0.99874 0.99874 0.99874 0.99874 0.99874 0.99874 0.99874 0.99874 0.99874 0.99874 0.99874 0.99874 0.99874 0.99874 0.99874 0.99874 0.99874 0.99874 0.99874 0.99874 0.99874 0.99874 0.99874 0.99874 0.99874 0.99874 0.99874 0.99874 0.99874 0.99874 0.99874 0.99874 0.99874 0.99874 0.99874 0.99874 0.99874 0.99874 0.99874 0.99874 0.99874 0.99874 0.99874 0.99874 0.99874 0.99874 0.99874 0.99874 0.99874 0.99874 0.99874 0.99874 0.99874 0.99874 0.99874 0.99874 0.99874 0.99874 0.99874 0.99874 0.99874 0.99874 0.99874 0.99874 0.99874 0.99874 0.99874 0.99874 0.99874 0.99874 0.99874 0.99874 0.99874 0.99874 0.99874 0.99874 0.99874 0.99874 0.99874 0.99874 0.99874 0.99874 0.99874 0.99874 0.99874 0.99874 0.99874 0.99874 0.99874 0.99874 0.99874 0.99874 0.99874 0.99874 0.99874 0.99874 0.99874 0.99874 0.99874 0.99874 0.99874 0.99874 0.99874 0.99874 0.99874 0.99874 0.99874 0.99874 0.99874 0.99874 0.99874 0.99874 0.99874 0.99874 0.99874 0.99874 0.99874 0.99874 0.99874 0.99874 0.99874 0.99874 0.99874 0.99874 0.99874 0.99874 0.99874 0.99874 0.99874 0.99874 0.99874 0.99874 0.99874 0.99874 0.99874 0.99874 0.99874 0.99874 0.99874 0.99874 0.99874 0.99874 0.99874 0.99874 0.99874 0.99874 0.99874 0.99874 0.99874 0.99874 0.99874 0.99874 0.99874 0.99874 0.99874 0.99874 0.99874 0.99874 0.99874 0.99874 0.99874 0.99874 0.99874 0.99874 0.99874 0.99874 0.99874 0.99874 0.99874 0.99874 0.99874 0.99874 0.99874 0.99874 0.99874 0.99874 0.99874 0.99874 0.99874 0.99874 0.99874 0.99874 0.99874 0.99874 0.99874 0.99874 0.99874 0.99874 0.99874 0.99874 0.99874 0.99874 0.99874 0.99874 0.99874 0.99874 0.99874 0.99874 0.99874 0.99874 0.99874 0.99874 0.99874 0.99874 0.99874 0.99874 0.99874 0.99874 0.99874 0.99874 0.99874 0.99874 0.99874 0.99874 0.99874 0.99874 0.99874 0.99874 0.99874 0.99874 0.99874 0.99874 0.99874]"
	      OutDataType	      "sfix(16)"
	      OutScaling	      "2^0"
	      SaturateOnIntegerOverflow	off
	    }
	    Block {
	      BlockType		      Product
	      Name		      "b0"
	      Ports		      [2, 1]
	      Position		      [712, 220, 743, 250]
	      Orientation	      "down"
	      BackgroundColor	      "orange"
	      NamePlacement	      "alternate"
	      CollapseMode	      "All dimensions"
	      InputSameDT	      off
	      OutDataTypeMode	      "Inherit via internal rule"
	      OutDataType	      "sfix(16)"
	      OutScaling	      "2^0"
	      SaturateOnIntegerOverflow	off
	    }
	    Block {
	      BlockType		      Product
	      Name		      "b1"
	      Ports		      [2, 1]
	      Position		      [537, 230, 568, 260]
	      Orientation	      "down"
	      BackgroundColor	      "orange"
	      NamePlacement	      "alternate"
	      CollapseMode	      "All dimensions"
	      InputSameDT	      off
	      OutDataTypeMode	      "Inherit via internal rule"
	      OutDataType	      "sfix(16)"
	      OutScaling	      "2^0"
	      SaturateOnIntegerOverflow	off
	    }
	    Block {
	      BlockType		      Product
	      Name		      "b2"
	      Ports		      [2, 1]
	      Position		      [377, 225, 408, 255]
	      Orientation	      "down"
	      BackgroundColor	      "orange"
	      NamePlacement	      "alternate"
	      CollapseMode	      "All dimensions"
	      InputSameDT	      off
	      OutDataTypeMode	      "Inherit via internal rule"
	      OutDataType	      "sfix(16)"
	      OutScaling	      "2^0"
	      SaturateOnIntegerOverflow	off
	    }
	    Block {
	      BlockType		      Lookup
	      Name		      "beta0"
	      Position		      [200, 190, 250, 240]
	      InputValues	      "[1:1000] "
	      Table		      "[ 0.00062792 0.00062792 0.00062792 0.00062792 0.00062792 0.00062792 0.00062792 0.00062792 0.00062792 0.00062792 0.00062792 0.00062792 0.00062792 0.00062792 0.00062792 0.00062792 0.00062792 0.00062792 0.00062792 0.00062792 0.00062792 0.00062792 0.00062792 0.00062792 0.00062792 0.00062792 0.00062792 0.00062792 0.00062792 0.00062792 0.00062792 0.00062792 0.00062792 0.00062792 0.00062792 0.00062792 0.00062792 0.00062792 0.00062792 0.00062792 0.00062792 0.00062792 0.00062792 0.00062792 0.00062792 0.00062792 0.00062792 0.00062792 0.00062792 0.00062792 0.00062792 0.00062792 0.00062792 0.00062792 0.00062792 0.00062792 0.00062792 0.00062792 0.00062792 0.00062792 0.00062792 0.00062792 0.00062792 0.00062792 0.00062792 0.00062792 0.00062792 0.00062792 0.00062792 0.00062792 0.00062792 0.00062792 0.00062792 0.00062792 0.00062792 0.00062792 0.00062792 0.00062792 0.00062792 0.00062792 0.00062792 0.00062792 0.00062792 0.00062792 0.00062792 0.00062792 0.00062792 0.00062792 0.00062792 0.00062792 0.00062792 0.00062792 0.00062792 0.00062792 0.00062792 0.00062792 0.00062792 0.00062792 0.00062792 0.00062792 0.00062792 0.00062792 0.00062792 0.00062792 0.00062792 0.00062792 0.00062792 0.00062792 0.00062792 0.00062792 0.00062792 0.00062792 0.00062792 0.00062792 0.00062792 0.00062792 0.00062792 0.00062792 0.00062792 0.00062792 0.00062792 0.00062792 0.00062792 0.00062792 0.00062792 0.00062792 0.00062792 0.00062792 0.00062792 0.00062792 0.00062792 0.00062792 0.00062792 0.00062792 0.00062792 0.00062792 0.00062792 0.00062792 0.00062792 0.00062792 0.00062792 0.00062792 0.00062792 0.00062792 0.00062792 0.00062792 0.00062792 0.00062792 0.00062792 0.00062792 0.00062792 0.00062792 0.00062792 0.00062792 0.00062792 0.00062792 0.00062792 0.00062792 0.00062792 0.00062792 0.00062792 0.00062792 0.00062792 0.00062792 0.00062792 0.00062792 0.00062792 0.00062792 0.00062792 0.00062792 0.00062792 0.00062792 0.00062792 0.00062792 0.00062792 0.00062792 0.00062792 0.00062792 0.00062792 0.00062792 0.00062792 0.00062792 0.00062792 0.00062792 0.00062792 0.00062792 0.00062792 0.00062792 0.00062792 0.00062792 0.00062792 0.00062792 0.00062792 0.00062792 0.00062792 0.00062792 0.00062792 0.00062792 0.00062792 0.00062792 0.00062792 0.00062792 0.00062792 0.00062792 0.00062792 0.00062792 0.00062792 0.00062792 0.00062792 0.00062792 0.00062792 0.00062792 0.00062792 0.00062792 0.00062792 0.00062792 0.00062792 0.00062792 0.00062792 0.00062792 0.00062792 0.00062792 0.00062792 0.00062792 0.00062792 0.00062792 0.00062792 0.00062792 0.00062792 0.00062792 0.00062792 0.00062792 0.00062792 0.00062792 0.00062792 0.00062792 0.00062792 0.00062792 0.00062792 0.00062792 0.00062792 0.00062792 0.00062792 0.00062792 0.00062792 0.00062792 0.00062792 0.00062792 0.00062792 0.00062792 0.00062792 0.00062792 0.00062792 0.00062792 0.00062792 0.00062792 0.00062792 0.00062792 0.00062792 0.00062792 0.00062792 0.00062792 0.00062792 0.00062792 0.00062792 0.00062792 0.00062792 0.00062792 0.00062792 0.00062792 0.00062792 0.00062792 0.00062792 0.00062792 0.00062792 0.00062792 0.00062792 0.00062792 0.00062792 0.00062792 0.00062792 0.00062792 0.00062792 0.00062792 0.00062792 0.00062792 0.00062792 0.00062792 0.00062792 0.00062792 0.00062792 0.00062792 0.00062792 0.00062792 0.00062792 0.00062792 0.00062792 0.00062792 0.00062792 0.00062792 0.00062792 0.00062792 0.00062792 0.00062792 0.00062792 0.00062792 0.00062792 0.00062792 0.00062792 0.00062792 0.00062792 0.00062792 0.00062792 0.00062792 0.00062792 0.00062792 0.00062792 0.00062792 0.00062792 0.00062792 0.00062792 0.00062792 0.00062792 0.00062792 0.00062792 0.00062792 0.00062792 0.00062792 0.00062792 0.00062792 0.00062792 0.00062792 0.00062792 0.00062792 0.00062792 0.00062792 0.00062792 0.00062792 0.00062792 0.00062792 0.00062792 0.00062792 0.00062792 0.00062792 0.00062792 0.00062792 0.00062792 0.00062792 0.00062792 0.00062792 0.00062792 0.00062792 0.00062792 0.00062792 0.00062792 0.00062792 0.00062792 0.00062792 0.00062792 0.00062792 0.00062792 0.00062792 0.00062792 0.00062792 0.00062792 0.00062792 0.00062792 0.00062792 0.00062792 0.00062792 0.00062792 0.00062792 0.00062792 0.00062792 0.00062792 0.00062792 0.00062792 0.00062792 0.00062792 0.00062792 0.00062792 0.00062792 0.00062792 0.00062792 0.00062792 0.00062792 0.00062792 0.00062792 0.00062792 0.00062792 0.00062792 0.00062792 0.00062792 0.00062792 0.00062792 0.00062792 0.00062792 0.00062792 0.00062792 0.00062792 0.00062792 0.00062792 0.00062792 0.00062792 0.00062792 0.00062792 0.00062792 0.00062792 0.00062792 0.00062792 0.00062792 0.00062792 0.00062792 0.00062792 0.00062792 0.00062792 0.00062792 0.00062792 0.00062792 0.00062792 0.00062792 0.00062792 0.00062792 0.00062792 0.00062792 0.00062792 0.00062792 0.00062792 0.00062792 0.00062792 0.00062792 0.00062792 0.00062792 0.00062792 0.00062792 0.00062792 0.00062792 0.00062792 0.00062792 0.00062792 0.00062792 0.00062792 0.00062792 0.00062792 0.00062792 0.00062792 0.00062792 0.00062792 0.00062792 0.00062792 0.00062792 0.00062792 0.00062792 0.00062792 0.00062792 0.00062792 0.00062792 0.00062792 0.00062792 0.00062792 0.00062792 0.00062792 0.00062792 0.00062792 0.00062792 0.00062792 0.00062792 0.00062792 0.00062792 0.00062792 0.00062792 0.00062792 0.00062792 0.00062792 0.00062792 0.00062792 0.00062792 0.00062792 0.00062792 0.00062792 0.00062792 0.00062792 0.00062792 0.00062792 0.00062792 0.00062792 0.00062792 0.00062792 0.00062792 0.00062792 0.00062792 0.00062792 0.00062792 0.00062792 0.00062792 0.00062792 0.00062792 0.00062792 0.00062792 0.00062792 0.00062792 0.00062792 0.00062792 0.00062792 0.00062792 0.00062792 0.00062792 0.00062792 0.00062792 0.00062792 0.00062792 0.00062792 0.00062792 0.00062792 0.00062792 0.00062792 0.00062792 0.00062792 0.00062792 0.00062792 0.00062792 0.00062792 0.00062792 0.00062792 0.00062792 0.00062792 0.00062792 0.00062792 0.00062792 0.00062792 0.00062792 0.00062792 0.00062792 0.00062792 0.00062792 0.00062792 0.00062792 0.00062792 0.00062792 0.00062792 0.00062792 0.00062792 0.00062792 0.00062792 0.00062792 0.00062792 0.00062792 0.00062792 0.00062792 0.00062792 0.00062792 0.00062792 0.00062792 0.00062792 0.00062792 0.00062792 0.00062792 0.00062792 0.00062792 0.00062792 0.00062792 0.00062792 0.00062792 0.00062792 0.00062792 0.00062792 0.00062792 0.00062792 0.00062792 0.00062792 0.00062792 0.00062792 0.00062792 0.00062792 0.00062792 0.00062792 0.00062792 0.00062792 0.00062792 0.00062792 0.00062792 0.00062792 0.00062792 0.00062792 0.00062792 0.00062792 0.00062792 0.00062792 0.00062792 0.00062792 0.00062792 0.00062792 0.00062792 0.00062792 0.00062792 0.00062792 0.00062792 0.00062792 0.00062792 0.00062792 0.00062792 0.00062792 0.00062792 0.00062792 0.00062792 0.00062792 0.00062792 0.00062792 0.00062792 0.00062792 0.00062792 0.00062792 0.00062792 0.00062792 0.00062792 0.00062792 0.00062792 0.00062792 0.00062792 0.00062792 0.00062792 0.00062792 0.00062792 0.00062792 0.00062792 0.00062792 0.00062792 0.00062792 0.00062792 0.00062792 0.00062792 0.00062792 0.00062792 0.00062792 0.00062792 0.00062792 0.00062792 0.00062792 0.00062792 0.00062792 0.00062792 0.00062792 0.00062792 0.00062792 0.00062792 0.00062792 0.00062792 0.00062792 0.00062792 0.00062792 0.00062792 0.00062792 0.00062792 0.00062792 0.00062792 0.00062792 0.00062792 0.00062792 0.00062792 0.00062792 0.00062792 0.00062792 0.00062792 0.00062792 0.00062792 0.00062792 0.00062792 0.00062792 0.00062792 0.00062792 0.00062792 0.00062792 0.00062792 0.00062792 0.00062792 0.00062792 0.00062792 0.00062792 0.00062792 0.00062792 0.00062792 0.00062792 0.00062792 0.00062792 0.00062792 0.00062792 0.00062792 0.00062792 0.00062792 0.00062792 0.00062792 0.00062792 0.00062792 0.00062792 0.00062792 0.00062792 0.00062792 0.00062792 0.00062792 0.00062792 0.00062792 0.00062792 0.00062792 0.00062792 0.00062792 0.00062792 0.00062792 0.00062792 0.00062792 0.00062792 0.00062792 0.00062792 0.00062792 0.00062792 0.00062792 0.00062792 0.00062792 0.00062792 0.00062792 0.00062792 0.00062792 0.00062792 0.00062792 0.00062792 0.00062792 0.00062792 0.00062792 0.00062792 0.00062792 0.00062792 0.00062792 0.00062792 0.00062792 0.00062792 0.00062792 0.00062792 0.00062792 0.00062792 0.00062792 0.00062792 0.00062792 0.00062792 0.00062792 0.00062792 0.00062792 0.00062792 0.00062792 0.00062792 0.00062792 0.00062792 0.00062792 0.00062792 0.00062792 0.00062792 0.00062792 0.00062792 0.00062792 0.00062792 0.00062792 0.00062792 0.00062792 0.00062792 0.00062792 0.00062792 0.00062792 0.00062792 0.00062792 0.00062792 0.00062792 0.00062792 0.00062792 0.00062792 0.00062792 0.00062792 0.00062792 0.00062792 0.00062792 0.00062792 0.00062792 0.00062792 0.00062792 0.00062792 0.00062792 0.00062792 0.00062792 0.00062792 0.00062792 0.00062792 0.00062792 0.00062792 0.00062792 0.00062792 0.00062792 0.00062792 0.00062792 0.00062792 0.00062792 0.00062792 0.00062792 0.00062792 0.00062792 0.00062792 0.00062792 0.00062792 0.00062792 0.00062792 0.00062792 0.00062792 0.00062792 0.00062792 0.00062792 0.00062792 0.00062792 0.00062792 0.00062792 0.00062792 0.00062792 0.00062792 0.00062792 0.00062792 0.00062792 0.00062792 0.00062792 0.00062792 0.00062792 0.00062792 0.00062792 0.00062792 0.00062792 0.00062792 0.00062792 0.00062792 0.00062792 0.00062792 0.00062792 0.00062792 0.00062792 0.00062792 0.00062792 0.00062792 0.00062792 0.00062792 0.00062792 0.00062792 0.00062792 0.00062792 0.00062792 0.00062792 0.00062792 0.00062792 0.00062792 0.00062792 0.00062792 0.00062792 0.00062792 0.00062792 0.00062792 0.00062792 0.00062792 0.00062792 0.00062792 0.00062792 0.00062792 0.00062792 0.00062792 0.00062792 0.00062792 0.00062792 0.00062792 0.00062792 0.00062792 0.00062792 0.00062792 0.00062792 0.00062792 0.00062792 0.00062792 0.00062792 0.00062792 0.00062792 0.00062792 0.00062792 0.00062792 0.00062792 0.00062792 0.00062792 0.00062792 0.00062792 0.00062792 0.00062792 0.00062792 0.00062792 0.00062792 0.00062792 0.00062792 0.00062792 0.00062792 0.00062792 0.00062792 0.00062792 0.00062792 0.00062792 0.00062792 0.00062792 0.00062792 0.00062792 0.00062792 0.00062792 0.00062792 0.00062792 0.00062792 0.00062792 0.00062792 0.00062792 0.00062792 0.00062792 0.00062792 0.00062792 0.00062792 0.00062792 0.00062792 0.00062792 0.00062792 0.00062792 0.00062792 0.00062792 0.00062792 0.00062792 0.00062792 0.00062792 0.00062792 0.00062792 0.00062792 0.00062792 0.00062792 0.00062792 0.00062792 0.00062792 0.00062792 0.00062792 0.00062792 0.00062792 0.00062792 0.00062792 0.00062792 0.00062792 0.00062792 0.00062792 0.00062792 0.00062792 0.00062792 0.00062792 0.00062792 0.00062792 0.00062792 0.00062792 0.00062792 0.00062792 0.00062792 0.00062792 0.00062792 0.00062792 0.00062792 0.00062792 0.00062792 0.00062792 0.00062792 0.00062792 0.00062792 0.00062792 0.00062792 0.00062792 0.00062792 0.00062792 0.00062792 0.00062792 0.00062792 0.00062792 0.00062792 0.00062792 0.00062792 0.00062792 0.00062792 0.00062792 0.00062792 0.00062792 0.00062792 0.00062792 0.00062792 0.00062792 0.00062792 0.00062792 0.00062792 0.00062792 0.00062792 0.00062792 0.00062792 0.00062792 0.00062792 0.00062792]"
	      OutDataType	      "sfix(16)"
	      OutScaling	      "2^0"
	      SaturateOnIntegerOverflow	off
	    }
	    Block {
	      BlockType		      Lookup
	      Name		      "beta1"
	      Position		      [200, 125, 250, 175]
	      InputValues	      "[1:1000]"
	      Table		      "[ 0 0 0 0 0 0 0 0 0 0 0 0 0 0 0 0 0 0 0 0 0 0 0 0 0 0 0 0 0 0 0 0 0 0 0 0 0 0 0 0 0 0 0 0 0 0 0 0 0 0 0 0 0 0 0 0 0 0 0 0 0 0 0 0 0 0 0 0 0 0 0 0 0 0 0 0 0 0 0 0 0 0 0 0 0 0 0 0 0 0 0 0 0 0 0 0 0 0 0 0 0 0 0 0 0 0 0 0 0 0 0 0 0 0 0 0 0 0 0 0 0 0 0 0 0 0 0 0 0 0 0 0 0 0 0 0 0 0 0 0 0 0 0 0 0 0 0 0 0 0 0 0 0 0 0 0 0 0 0 0 0 0 0 0 0 0 0 0 0 0 0 0 0 0 0 0 0 0 0 0 0 0 0 0 0 0 0 0 0 0 0 0 0 0 0 0 0 0 0 0 0 0 0 0 0 0 0 0 0 0 0 0 0 0 0 0 0 0 0 0 0 0 0 0 0 0 0 0 0 0 0 0 0 0 0 0 0 0 0 0 0 0 0 0 0 0 0 0 0 0 0 0 0 0 0 0 0 0 0 0 0 0 0 0 0 0 0 0 0 0 0 0 0 0 0 0 0 0 0 0 0 0 0 0 0 0 0 0 0 0 0 0 0 0 0 0 0 0 0 0 0 0 0 0 0 0 0 0 0 0 0 0 0 0 0 0 0 0 0 0 0 0 0 0 0 0 0 0 0 0 0 0 0 0 0 0 0 0 0 0 0 0 0 0 0 0 0 0 0 0 0 0 0 0 0 0 0 0 0 0 0 0 0 0 0 0 0 0 0 0 0 0 0 0 0 0 0 0 0 0 0 0 0 0 0 0 0 0 0 0 0 0 0 0 0 0 0 0 0 0 0 0 0 0 0 0 0 0 0 0 0 0 0 0 0 0 0 0 0 0 0 0 0 0 0 0 0 0 0 0 0 0 0 0 0 0 0 0 0 0 0 0 0 0 0 0 0 0 0 0 0 0 0 0 0 0 0 0 0 0 0 0 0 0 0 0 0 0 0 0 0 0 0 0 0 0 0 0 0 0 0 0 0 0 0 0 0 0 0 0 0 0 0 0 0 0 0 0 0 0 0 0 0 0 0 0 0 0 0 0 0 0 0 0 0 0 0 0 0 0 0 0 0 0 0 0 0 0 0 0 0 0 0 0 0 0 0 0 0 0 0 0 0 0 0 0 0 0 0 0 0 0 0 0 0 0 0 0 0 0 0 0 0 0 0 0 0 0 0 0 0 0 0 0 0 0 0 0 0 0 0 0 0 0 0 0 0 0 0 0 0 0 0 0 0 0 0 0 0 0 0 0 0 0 0 0 0 0 0 0 0 0 0 0 0 0 0 0 0 0 0 0 0 0 0 0 0 0 0 0 0 0 0 0 0 0 0 0 0 0 0 0 0 0 0 0 0 0 0 0 0 0 0 0 0 0 0 0 0 0 0 0 0 0 0 0 0 0 0 0 0 0 0 0 0 0 0 0 0 0 0 0 0 0 0 0 0 0 0 0 0 0 0 0 0 0 0 0 0 0 0 0 0 0 0 0 0 0 0 0 0 0 0 0 0 0 0 0 0 0 0 0 0 0 0 0 0 0 0 0 0 0 0 0 0 0 0 0 0 0 0 0 0 0 0 0 0 0 0 0 0 0 0 0 0 0 0 0 0 0 0 0 0 0 0 0 0 0 0 0 0 0 0 0 0 0 0 0 0 0 0 0 0 0 0 0 0 0 0 0 0 0 0 0 0 0 0 0 0 0 0 0 0 0 0 0 0 0 0 0 0 0 0 0 0 0 0 0 0 0 0 0 0 0 0 0 0 0 0 0 0 0 0 0 0 0 0 0 0 0 0 0 0 0 0 0 0 0 0 0 0 0 0 0 0 0 0 0 0 0 0 0 0 0 0 0 0 0 0 0 0 0 0 0 0 0 0 0 0 0 0 0 0 0 0 0 0 0 0 0 0 0 0 0 0 0 0 0 0 0 0 0 0 0 0 0 0 0 0 0 0 0 0 0 0 0 0 0 0 0 0 0 0 0 0 0 0 0 0 0 0 0 0 0 0 0 0 0 0 0 0 0 0 0 0 0 0 0 0 0 0 0 0 0 0 0 0 0 0 0 0 0 0 0 0 0 0 0 0 0 0 0 0 0 0 0 0 0 0 0 0 0 0 0 0 0 0 0 0 0 0 0 0 0 0 0 0 0 0 0]"
	      OutDataType	      "sfix(16)"
	      OutScaling	      "2^0"
	      SaturateOnIntegerOverflow	off
	    }
	    Block {
	      BlockType		      Lookup
	      Name		      "beta2"
	      Position		      [200, 55, 250, 105]
	      InputValues	      "[1:1000]"
	      Table		      "[ -0.00062792 -0.00062792 -0.00062792 -0.00062792 -0.00062792 -0.00062792 -0.00062792 -0.00062792 -0.00062792 -0.00062792 -0.00062792 -0.00062792 -0.00062792 -0.00062792 -0.00062792 -0.00062792 -0.00062792 -0.00062792 -0.00062792 -0.00062792 -0.00062792 -0.00062792 -0.00062792 -0.00062792 -0.00062792 -0.00062792 -0.00062792 -0.00062792 -0.00062792 -0.00062792 -0.00062792 -0.00062792 -0.00062792 -0.00062792 -0.00062792 -0.00062792 -0.00062792 -0.00062792 -0.00062792 -0.00062792 -0.00062792 -0.00062792 -0.00062792 -0.00062792 -0.00062792 -0.00062792 -0.00062792 -0.00062792 -0.00062792 -0.00062792 -0.00062792 -0.00062792 -0.00062792 -0.00062792 -0.00062792 -0.00062792 -0.00062792 -0.00062792 -0.00062792 -0.00062792 -0.00062792 -0.00062792 -0.00062792 -0.00062792 -0.00062792 -0.00062792 -0.00062792 -0.00062792 -0.00062792 -0.00062792 -0.00062792 -0.00062792 -0.00062792 -0.00062792 -0.00062792 -0.00062792 -0.00062792 -0.00062792 -0.00062792 -0.00062792 -0.00062792 -0.00062792 -0.00062792 -0.00062792 -0.00062792 -0.00062792 -0.00062792 -0.00062792 -0.00062792 -0.00062792 -0.00062792 -0.00062792 -0.00062792 -0.00062792 -0.00062792 -0.00062792 -0.00062792 -0.00062792 -0.00062792 -0.00062792 -0.00062792 -0.00062792 -0.00062792 -0.00062792 -0.00062792 -0.00062792 -0.00062792 -0.00062792 -0.00062792 -0.00062792 -0.00062792 -0.00062792 -0.00062792 -0.00062792 -0.00062792 -0.00062792 -0.00062792 -0.00062792 -0.00062792 -0.00062792 -0.00062792 -0.00062792 -0.00062792 -0.00062792 -0.00062792 -0.00062792 -0.00062792 -0.00062792 -0.00062792 -0.00062792 -0.00062792 -0.00062792 -0.00062792 -0.00062792 -0.00062792 -0.00062792 -0.00062792 -0.00062792 -0.00062792 -0.00062792 -0.00062792 -0.00062792 -0.00062792 -0.00062792 -0.00062792 -0.00062792 -0.00062792 -0.00062792 -0.00062792 -0.00062792 -0.00062792 -0.00062792 -0.00062792 -0.00062792 -0.00062792 -0.00062792 -0.00062792 -0.00062792 -0.00062792 -0.00062792 -0.00062792 -0.00062792 -0.00062792 -0.00062792 -0.00062792 -0.00062792 -0.00062792 -0.00062792 -0.00062792 -0.00062792 -0.00062792 -0.00062792 -0.00062792 -0.00062792 -0.00062792 -0.00062792 -0.00062792 -0.00062792 -0.00062792 -0.00062792 -0.00062792 -0.00062792 -0.00062792 -0.00062792 -0.00062792 -0.00062792 -0.00062792 -0.00062792 -0.00062792 -0.00062792 -0.00062792 -0.00062792 -0.00062792 -0.00062792 -0.00062792 -0.00062792 -0.00062792 -0.00062792 -0.00062792 -0.00062792 -0.00062792 -0.00062792 -0.00062792 -0.00062792 -0.00062792 -0.00062792 -0.00062792 -0.00062792 -0.00062792 -0.00062792 -0.00062792 -0.00062792 -0.00062792 -0.00062792 -0.00062792 -0.00062792 -0.00062792 -0.00062792 -0.00062792 -0.00062792 -0.00062792 -0.00062792 -0.00062792 -0.00062792 -0.00062792 -0.00062792 -0.00062792 -0.00062792 -0.00062792 -0.00062792 -0.00062792 -0.00062792 -0.00062792 -0.00062792 -0.00062792 -0.00062792 -0.00062792 -0.00062792 -0.00062792 -0.00062792 -0.00062792 -0.00062792 -0.00062792 -0.00062792 -0.00062792 -0.00062792 -0.00062792 -0.00062792 -0.00062792 -0.00062792 -0.00062792 -0.00062792 -0.00062792 -0.00062792 -0.00062792 -0.00062792 -0.00062792 -0.00062792 -0.00062792 -0.00062792 -0.00062792 -0.00062792 -0.00062792 -0.00062792 -0.00062792 -0.00062792 -0.00062792 -0.00062792 -0.00062792 -0.00062792 -0.00062792 -0.00062792 -0.00062792 -0.00062792 -0.00062792 -0.00062792 -0.00062792 -0.00062792 -0.00062792 -0.00062792 -0.00062792 -0.00062792 -0.00062792 -0.00062792 -0.00062792 -0.00062792 -0.00062792 -0.00062792 -0.00062792 -0.00062792 -0.00062792 -0.00062792 -0.00062792 -0.00062792 -0.00062792 -0.00062792 -0.00062792 -0.00062792 -0.00062792 -0.00062792 -0.00062792 -0.00062792 -0.00062792 -0.00062792 -0.00062792 -0.00062792 -0.00062792 -0.00062792 -0.00062792 -0.00062792 -0.00062792 -0.00062792 -0.00062792 -0.00062792 -0.00062792 -0.00062792 -0.00062792 -0.00062792 -0.00062792 -0.00062792 -0.00062792 -0.00062792 -0.00062792 -0.00062792 -0.00062792 -0.00062792 -0.00062792 -0.00062792 -0.00062792 -0.00062792 -0.00062792 -0.00062792 -0.00062792 -0.00062792 -0.00062792 -0.00062792 -0.00062792 -0.00062792 -0.00062792 -0.00062792 -0.00062792 -0.00062792 -0.00062792 -0.00062792 -0.00062792 -0.00062792 -0.00062792 -0.00062792 -0.00062792 -0.00062792 -0.00062792 -0.00062792 -0.00062792 -0.00062792 -0.00062792 -0.00062792 -0.00062792 -0.00062792 -0.00062792 -0.00062792 -0.00062792 -0.00062792 -0.00062792 -0.00062792 -0.00062792 -0.00062792 -0.00062792 -0.00062792 -0.00062792 -0.00062792 -0.00062792 -0.00062792 -0.00062792 -0.00062792 -0.00062792 -0.00062792 -0.00062792 -0.00062792 -0.00062792 -0.00062792 -0.00062792 -0.00062792 -0.00062792 -0.00062792 -0.00062792 -0.00062792 -0.00062792 -0.00062792 -0.00062792 -0.00062792 -0.00062792 -0.00062792 -0.00062792 -0.00062792 -0.00062792 -0.00062792 -0.00062792 -0.00062792 -0.00062792 -0.00062792 -0.00062792 -0.00062792 -0.00062792 -0.00062792 -0.00062792 -0.00062792 -0.00062792 -0.00062792 -0.00062792 -0.00062792 -0.00062792 -0.00062792 -0.00062792 -0.00062792 -0.00062792 -0.00062792 -0.00062792 -0.00062792 -0.00062792 -0.00062792 -0.00062792 -0.00062792 -0.00062792 -0.00062792 -0.00062792 -0.00062792 -0.00062792 -0.00062792 -0.00062792 -0.00062792 -0.00062792 -0.00062792 -0.00062792 -0.00062792 -0.00062792 -0.00062792 -0.00062792 -0.00062792 -0.00062792 -0.00062792 -0.00062792 -0.00062792 -0.00062792 -0.00062792 -0.00062792 -0.00062792 -0.00062792 -0.00062792 -0.00062792 -0.00062792 -0.00062792 -0.00062792 -0.00062792 -0.00062792 -0.00062792 -0.00062792 -0.00062792 -0.00062792 -0.00062792 -0.00062792 -0.00062792 -0.00062792 -0.00062792 -0.00062792 -0.00062792 -0.00062792 -0.00062792 -0.00062792 -0.00062792 -0.00062792 -0.00062792 -0.00062792 -0.00062792 -0.00062792 -0.00062792 -0.00062792 -0.00062792 -0.00062792 -0.00062792 -0.00062792 -0.00062792 -0.00062792 -0.00062792 -0.00062792 -0.00062792 -0.00062792 -0.00062792 -0.00062792 -0.00062792 -0.00062792 -0.00062792 -0.00062792 -0.00062792 -0.00062792 -0.00062792 -0.00062792 -0.00062792 -0.00062792 -0.00062792 -0.00062792 -0.00062792 -0.00062792 -0.00062792 -0.00062792 -0.00062792 -0.00062792 -0.00062792 -0.00062792 -0.00062792 -0.00062792 -0.00062792 -0.00062792 -0.00062792 -0.00062792 -0.00062792 -0.00062792 -0.00062792 -0.00062792 -0.00062792 -0.00062792 -0.00062792 -0.00062792 -0.00062792 -0.00062792 -0.00062792 -0.00062792 -0.00062792 -0.00062792 -0.00062792 -0.00062792 -0.00062792 -0.00062792 -0.00062792 -0.00062792 -0.00062792 -0.00062792 -0.00062792 -0.00062792 -0.00062792 -0.00062792 -0.00062792 -0.00062792 -0.00062792 -0.00062792 -0.00062792 -0.00062792 -0.00062792 -0.00062792 -0.00062792 -0.00062792 -0.00062792 -0.00062792 -0.00062792 -0.00062792 -0.00062792 -0.00062792 -0.00062792 -0.00062792 -0.00062792 -0.00062792 -0.00062792 -0.00062792 -0.00062792 -0.00062792 -0.00062792 -0.00062792 -0.00062792 -0.00062792 -0.00062792 -0.00062792 -0.00062792 -0.00062792 -0.00062792 -0.00062792 -0.00062792 -0.00062792 -0.00062792 -0.00062792 -0.00062792 -0.00062792 -0.00062792 -0.00062792 -0.00062792 -0.00062792 -0.00062792 -0.00062792 -0.00062792 -0.00062792 -0.00062792 -0.00062792 -0.00062792 -0.00062792 -0.00062792 -0.00062792 -0.00062792 -0.00062792 -0.00062792 -0.00062792 -0.00062792 -0.00062792 -0.00062792 -0.00062792 -0.00062792 -0.00062792 -0.00062792 -0.00062792 -0.00062792 -0.00062792 -0.00062792 -0.00062792 -0.00062792 -0.00062792 -0.00062792 -0.00062792 -0.00062792 -0.00062792 -0.00062792 -0.00062792 -0.00062792 -0.00062792 -0.00062792 -0.00062792 -0.00062792 -0.00062792 -0.00062792 -0.00062792 -0.00062792 -0.00062792 -0.00062792 -0.00062792 -0.00062792 -0.00062792 -0.00062792 -0.00062792 -0.00062792 -0.00062792 -0.00062792 -0.00062792 -0.00062792 -0.00062792 -0.00062792 -0.00062792 -0.00062792 -0.00062792 -0.00062792 -0.00062792 -0.00062792 -0.00062792 -0.00062792 -0.00062792 -0.00062792 -0.00062792 -0.00062792 -0.00062792 -0.00062792 -0.00062792 -0.00062792 -0.00062792 -0.00062792 -0.00062792 -0.00062792 -0.00062792 -0.00062792 -0.00062792 -0.00062792 -0.00062792 -0.00062792 -0.00062792 -0.00062792 -0.00062792 -0.00062792 -0.00062792 -0.00062792 -0.00062792 -0.00062792 -0.00062792 -0.00062792 -0.00062792 -0.00062792 -0.00062792 -0.00062792 -0.00062792 -0.00062792 -0.00062792 -0.00062792 -0.00062792 -0.00062792 -0.00062792 -0.00062792 -0.00062792 -0.00062792 -0.00062792 -0.00062792 -0.00062792 -0.00062792 -0.00062792 -0.00062792 -0.00062792 -0.00062792 -0.00062792 -0.00062792 -0.00062792 -0.00062792 -0.00062792 -0.00062792 -0.00062792 -0.00062792 -0.00062792 -0.00062792 -0.00062792 -0.00062792 -0.00062792 -0.00062792 -0.00062792 -0.00062792 -0.00062792 -0.00062792 -0.00062792 -0.00062792 -0.00062792 -0.00062792 -0.00062792 -0.00062792 -0.00062792 -0.00062792 -0.00062792 -0.00062792 -0.00062792 -0.00062792 -0.00062792 -0.00062792 -0.00062792 -0.00062792 -0.00062792 -0.00062792 -0.00062792 -0.00062792 -0.00062792 -0.00062792 -0.00062792 -0.00062792 -0.00062792 -0.00062792 -0.00062792 -0.00062792 -0.00062792 -0.00062792 -0.00062792 -0.00062792 -0.00062792 -0.00062792 -0.00062792 -0.00062792 -0.00062792 -0.00062792 -0.00062792 -0.00062792 -0.00062792 -0.00062792 -0.00062792 -0.00062792 -0.00062792 -0.00062792 -0.00062792 -0.00062792 -0.00062792 -0.00062792 -0.00062792 -0.00062792 -0.00062792 -0.00062792 -0.00062792 -0.00062792 -0.00062792 -0.00062792 -0.00062792 -0.00062792 -0.00062792 -0.00062792 -0.00062792 -0.00062792 -0.00062792 -0.00062792 -0.00062792 -0.00062792 -0.00062792 -0.00062792 -0.00062792 -0.00062792 -0.00062792 -0.00062792 -0.00062792 -0.00062792 -0.00062792 -0.00062792 -0.00062792 -0.00062792 -0.00062792 -0.00062792 -0.00062792 -0.00062792 -0.00062792 -0.00062792 -0.00062792 -0.00062792 -0.00062792 -0.00062792 -0.00062792 -0.00062792 -0.00062792 -0.00062792 -0.00062792 -0.00062792 -0.00062792 -0.00062792 -0.00062792 -0.00062792 -0.00062792 -0.00062792 -0.00062792 -0.00062792 -0.00062792 -0.00062792 -0.00062792 -0.00062792 -0.00062792 -0.00062792 -0.00062792 -0.00062792 -0.00062792 -0.00062792 -0.00062792 -0.00062792 -0.00062792 -0.00062792 -0.00062792 -0.00062792 -0.00062792 -0.00062792 -0.00062792 -0.00062792 -0.00062792 -0.00062792 -0.00062792 -0.00062792 -0.00062792 -0.00062792 -0.00062792 -0.00062792 -0.00062792 -0.00062792 -0.00062792 -0.00062792 -0.00062792 -0.00062792 -0.00062792 -0.00062792 -0.00062792 -0.00062792 -0.00062792 -0.00062792 -0.00062792 -0.00062792 -0.00062792 -0.00062792 -0.00062792 -0.00062792 -0.00062792 -0.00062792 -0.00062792 -0.00062792 -0.00062792 -0.00062792 -0.00062792 -0.00062792 -0.00062792 -0.00062792 -0.00062792 -0.00062792 -0.00062792 -0.00062792 -0.00062792 -0.00062792 -0.00062792 -0.00062792 -0.00062792 -0.00062792 -0.00062792 -0.00062792 -0.00062792 -0.00062792 -0.00062792 -0.00062792 -0.00062792 -0.00062792 -0.00062792 -0.00062792 -0.00062792 -0.00062792 -0.00062792 -0.00062792 -0.00062792 -0.00062792 -0.00062792 -0.00062792 -0.00062792 -0.00062792 -0.00062792 -0.00062792 -0.00062792 -0.00062792 -0.00062792 -0.00062792 -0.00062792 -0.00062792 -0.00062792 -0.00062792 -0.00062792 -0.00062792 -0.00062792 -0.00062792 -0.00062792 -0.00062792 -0.00062792 -0.00062792 -0.00062792 -0.00062792 -0.00062792 -0.00062792 -0.00062792 -0.00062792 -0.00062792 -0.00062792 -0.00062792 -0.00062792 -0.00062792 -0.00062792 -0.00062792 -0.00062792 -0.00062792 -0.00062792 -0.00062792 -0.00062792 -0.00062792 -0.00062792 -0.00062792 -0.00062792 -0.00062792 -0.00062792 -0.00062792 -0.00062792 -0.00062792 -0.00062792 -0.00062792 -0.00062792 -0.00062792 -0.00062792 -0.00062792 -0.00062792 -0.00062792 -0.00062792 -0.00062792 -0.00062792 -0.00062792 -0.00062792 -0.00062792 -0.00062792 -0.00062792 -0.00062792 -0.00062792 -0.00062792 -0.00062792 -0.00062792 -0.00062792 -0.00062792 -0.00062792 -0.00062792 -0.00062792 -0.00062792 -0.00062792 -0.00062792 -0.00062792 -0.00062792 -0.00062792 -0.00062792 -0.00062792 -0.00062792 -0.00062792 -0.00062792 -0.00062792 -0.00062792 -0.00062792 -0.00062792 -0.00062792 -0.00062792 -0.00062792 -0.00062792 -0.00062792 -0.00062792 -0.00062792]"
	      OutDataType	      "sfix(16)"
	      OutScaling	      "2^0"
	      SaturateOnIntegerOverflow	off
	    }
	    Block {
	      BlockType		      Outport
	      Name		      "filtered signal"
	      Position		      [1055, 284, 1095, 306]
	      BackgroundColor	      "lightBlue"
	      IconDisplay	      "Port number"
	      OutDataType	      "sfix(16)"
	      OutScaling	      "2^0"
	    }
	    Line {
	      SrcBlock		      "w"
	      SrcPort		      1
	      Points		      [25, 0]
	      Branch {
		Points			[35, 0]
		Branch {
		  Points		  [0, 90]
		  Branch {
		    DstBlock		    "alpha0"
		    DstPort		    1
		  }
		  Branch {
		    Points		    [0, 70]
		    Branch {
		    DstBlock		    "alpha1"
		    DstPort		    1
		    }
		    Branch {
		    Points		    [0, 70]
		    DstBlock		    "alpha2"
		    DstPort		    1
		    }
		  }
		}
		Branch {
		  Points		  [0, -75]
		  Branch {
		    Points		    [0, -65]
		    Branch {
		    Points		    [0, -70]
		    DstBlock		    "beta2"
		    DstPort		    1
		    }
		    Branch {
		    DstBlock		    "beta1"
		    DstPort		    1
		    }
		  }
		  Branch {
		    DstBlock		    "beta0"
		    DstPort		    1
		  }
		}
	      }
	      Branch {
		Points			[0, 335]
		DstBlock		"Display"
		DstPort			1
	      }
	    }
	    Line {
	      SrcBlock		      "beta0"
	      SrcPort		      1
	      Points		      [45, 0; 0, -10]
	      DstBlock		      "b0"
	      DstPort		      1
	    }
	    Line {
	      SrcBlock		      "beta1"
	      SrcPort		      1
	      Points		      [290, 0]
	      DstBlock		      "b1"
	      DstPort		      1
	    }
	    Line {
	      SrcBlock		      "beta2"
	      SrcPort		      1
	      Points		      [130, 0]
	      DstBlock		      "b2"
	      DstPort		      1
	    }
	    Line {
	      SrcBlock		      "b2"
	      SrcPort		      1
	      DstBlock		      "Sum"
	      DstPort		      1
	    }
	    Line {
	      SrcBlock		      "-a2"
	      SrcPort		      1
	      DstBlock		      "Sum"
	      DstPort		      2
	    }
	    Line {
	      SrcBlock		      "Sum"
	      SrcPort		      1
	      DstBlock		      " Time Delay1"
	      DstPort		      1
	    }
	    Line {
	      SrcBlock		      "b1"
	      SrcPort		      1
	      DstBlock		      "Sum1"
	      DstPort		      1
	    }
	    Line {
	      SrcBlock		      "-a1"
	      SrcPort		      1
	      DstBlock		      "Sum1"
	      DstPort		      3
	    }
	    Line {
	      SrcBlock		      "Sum1"
	      SrcPort		      1
	      DstBlock		      " Time Delay2"
	      DstPort		      1
	    }
	    Line {
	      SrcBlock		      "b0"
	      SrcPort		      1
	      DstBlock		      "Sum2"
	      DstPort		      1
	    }
	    Line {
	      SrcBlock		      "Sum2"
	      SrcPort		      1
	      Points		      [90, 0]
	      Branch {
		Points			[0, 225; -275, 0]
		Branch {
		  DstBlock		  "-a1"
		  DstPort		  2
		}
		Branch {
		  Points		  [-160, 0]
		  DstBlock		  "-a2"
		  DstPort		  2
		}
	      }
	      Branch {
		DstBlock		"filtered signal"
		DstPort			1
	      }
	    }
	    Line {
	      SrcBlock		      " Time Delay1"
	      SrcPort		      1
	      DstBlock		      "Sum1"
	      DstPort		      2
	    }
	    Line {
	      SrcBlock		      "alpha1"
	      SrcPort		      1
	      Points		      [295, 0]
	      DstBlock		      "-a1"
	      DstPort		      1
	    }
	    Line {
	      SrcBlock		      "alpha2"
	      SrcPort		      1
	      Points		      [135, 0]
	      DstBlock		      "-a2"
	      DstPort		      1
	    }
	    Line {
	      SrcBlock		      "current"
	      SrcPort		      1
	      Points		      [305, 0]
	      Branch {
		DstBlock		"b2"
		DstPort			2
	      }
	      Branch {
		Points			[155, 0]
		Branch {
		  Points		  [5, 0]
		  DstBlock		  "b1"
		  DstPort		  2
		}
		Branch {
		  Points		  [180, 0]
		  DstBlock		  "b0"
		  DstPort		  2
		}
	      }
	    }
	    Line {
	      Labels		      [1, 0]
	      SrcBlock		      " Time Delay2"
	      SrcPort		      1
	      DstBlock		      "Sum2"
	      DstPort		      2
	    }
	    Line {
	      SrcBlock		      "alpha0"
	      SrcPort		      1
	      DstBlock		      "Terminator"
	      DstPort		      1
	    }
	  }
	}
	Block {
	  BlockType		  SubSystem
	  Name			  "Selector"
	  Ports			  [3, 3]
	  Position		  [195, 202, 290, 358]
	  BackgroundColor	  "lightBlue"
	  MinAlgLoopOccurrences	  off
	  RTWSystemCode		  "Auto"
	  FunctionWithSeparateData off
	  System {
	    Name		    "Selector"
	    Location		    [246, 236, 771, 735]
	    Open		    off
	    ModelBrowserVisibility  off
	    ModelBrowserWidth	    200
	    ScreenColor		    "white"
	    PaperOrientation	    "landscape"
	    PaperPositionMode	    "auto"
	    PaperType		    "A4"
	    PaperUnits		    "centimeters"
	    TiledPaperMargins	    [0.500000, 0.500000, 0.500000, 0.500000]
	    TiledPageScale	    1
	    ShowPageBoundaries	    off
	    ZoomFactor		    "100"
	    Block {
	      BlockType		      Inport
	      Name		      "time"
	      Position		      [30, 61, 65, 79]
	      BackgroundColor	      "lightBlue"
	      IconDisplay	      "Port number"
	      OutDataType	      "sfix(16)"
	      OutScaling	      "2^0"
	    }
	    Block {
	      BlockType		      Inport
	      Name		      "duration"
	      Position		      [30, 151, 65, 169]
	      BackgroundColor	      "lightBlue"
	      Port		      "2"
	      IconDisplay	      "Port number"
	      OutDataType	      "sfix(16)"
	      OutScaling	      "2^0"
	    }
	    Block {
	      BlockType		      Inport
	      Name		      "harmonics"
	      Position		      [30, 241, 65, 259]
	      BackgroundColor	      "lightBlue"
	      Port		      "3"
	      IconDisplay	      "Port number"
	      OutDataType	      "sfix(16)"
	      OutScaling	      "2^0"
	    }
	    Block {
	      BlockType		      SubSystem
	      Name		      "Embedded\nMATLAB Function"
	      Ports		      [4, 3]
	      Position		      [175, 28, 290, 382]
	      PermitHierarchicalResolution "ExplicitOnly"
	      MinAlgLoopOccurrences   off
	      RTWSystemCode	      "Auto"
	      FunctionWithSeparateData off
	      Array {
		Type			"Handle"
		Dimension		0
		PropName		"AvailSigsLoadSave"
	      }
	      MaskType		      "Stateflow"
	      MaskDescription	      "Embedded MATLAB block"
	      MaskDisplay	      "disp('fcn');"
	      MaskSelfModifiable      on
	      MaskIconFrame	      on
	      MaskIconOpaque	      off
	      MaskIconRotate	      "none"
	      MaskIconUnits	      "autoscale"
	      System {
		Name			"Embedded\nMATLAB Function"
		Location		[257, 457, 812, 717]
		Open			off
		ModelBrowserVisibility	off
		ModelBrowserWidth	200
		ScreenColor		"white"
		PaperOrientation	"landscape"
		PaperPositionMode	"auto"
		PaperType		"A4"
		PaperUnits		"centimeters"
		TiledPaperMargins	[0.500000, 0.500000, 0.500000, 0.500000]
		TiledPageScale		1
		ShowPageBoundaries	off
		ZoomFactor		"100"
		Block {
		  BlockType		  Inport
		  Name			  "clock"
		  Position		  [20, 101, 40, 119]
		  IconDisplay		  "Port number"
		  OutDataType		  "sfix(16)"
		  OutScaling		  "2^0"
		}
		Block {
		  BlockType		  Inport
		  Name			  "threshold"
		  Position		  [20, 136, 40, 154]
		  Port			  "2"
		  IconDisplay		  "Port number"
		}
		Block {
		  BlockType		  Inport
		  Name			  "harmonics"
		  Position		  [20, 171, 40, 189]
		  Port			  "3"
		  IconDisplay		  "Port number"
		}
		Block {
		  BlockType		  Inport
		  Name			  "index_in"
		  Position		  [20, 206, 40, 224]
		  Port			  "4"
		  IconDisplay		  "Port number"
		}
		Block {
		  BlockType		  Demux
		  Name			  " Demux "
		  Ports			  [1, 1]
		  Position		  [270, 210, 320, 250]
		  Outputs		  "1"
		}
		Block {
		  BlockType		  "S-Function"
		  Name			  " SFunction "
		  Tag			  "Stateflow S-Function offline_test 3"
		  Ports			  [4, 4]
		  Position		  [180, 102, 230, 203]
		  FunctionName		  "sf_sfun"
		  PortCounts		  "[4 4]"
		  EnableBusSupport	  on
		  Port {
		    PortNumber		    2
		    Name		    "stop"
		    RTWStorageClass	    "Auto"
		    DataLoggingNameMode	    "SignalName"
		  }
		  Port {
		    PortNumber		    3
		    Name		    "y"
		    RTWStorageClass	    "Auto"
		    DataLoggingNameMode	    "SignalName"
		  }
		  Port {
		    PortNumber		    4
		    Name		    "index_out"
		    RTWStorageClass	    "Auto"
		    DataLoggingNameMode	    "SignalName"
		  }
		}
		Block {
		  BlockType		  Terminator
		  Name			  " Terminator "
		  Position		  [460, 221, 480, 239]
		}
		Block {
		  BlockType		  Outport
		  Name			  "stop"
		  Position		  [460, 101, 480, 119]
		  IconDisplay		  "Port number"
		}
		Block {
		  BlockType		  Outport
		  Name			  "y"
		  Position		  [460, 136, 480, 154]
		  Port			  "2"
		  IconDisplay		  "Port number"
		  OutDataType		  "sfix(16)"
		  OutScaling		  "2^0"
		}
		Block {
		  BlockType		  Outport
		  Name			  "index_out"
		  Position		  [460, 171, 480, 189]
		  Port			  "3"
		  IconDisplay		  "Port number"
		}
		Line {
		  SrcBlock		  " SFunction "
		  SrcPort		  1
		  Points		  [0, 115]
		  DstBlock		  " Demux "
		  DstPort		  1
		}
		Line {
		  SrcBlock		  " Demux "
		  SrcPort		  1
		  DstBlock		  " Terminator "
		  DstPort		  1
		}
		Line {
		  SrcBlock		  "clock"
		  SrcPort		  1
		  DstBlock		  " SFunction "
		  DstPort		  1
		}
		Line {
		  SrcBlock		  "threshold"
		  SrcPort		  1
		  Points		  [120, 0]
		  DstBlock		  " SFunction "
		  DstPort		  2
		}
		Line {
		  SrcBlock		  "harmonics"
		  SrcPort		  1
		  DstBlock		  " SFunction "
		  DstPort		  3
		}
		Line {
		  SrcBlock		  "index_in"
		  SrcPort		  1
		  DstBlock		  " SFunction "
		  DstPort		  4
		}
		Line {
		  Name			  "stop"
		  Labels		  [0, 0]
		  SrcBlock		  " SFunction "
		  SrcPort		  2
		  DstBlock		  "stop"
		  DstPort		  1
		}
		Line {
		  Name			  "y"
		  Labels		  [0, 0]
		  SrcBlock		  " SFunction "
		  SrcPort		  3
		  DstBlock		  "y"
		  DstPort		  1
		}
		Line {
		  Name			  "index_out"
		  Labels		  [0, 0]
		  SrcBlock		  " SFunction "
		  SrcPort		  4
		  DstBlock		  "index_out"
		  DstPort		  1
		}
	      }
	    }
	    Block {
	      BlockType		      Memory
	      Name		      "Memory"
	      Position		      [215, 445, 245, 475]
	      Orientation	      "left"
	      X0		      "1"
	      InheritSampleTime	      on
	    }
	    Block {
	      BlockType		      Outport
	      Name		      "nr_of_selected_H"
	      Position		      [400, 198, 430, 212]
	      IconDisplay	      "Port number"
	    }
	    Block {
	      BlockType		      Outport
	      Name		      "index_H"
	      Position		      [400, 288, 430, 302]
	      Port		      "2"
	      IconDisplay	      "Port number"
	    }
	    Block {
	      BlockType		      Outport
	      Name		      "stop"
	      Position		      [395, 78, 425, 92]
	      Port		      "3"
	      IconDisplay	      "Port number"
	    }
	    Line {
	      SrcBlock		      "harmonics"
	      SrcPort		      1
	      DstBlock		      "Embedded\nMATLAB Function"
	      DstPort		      3
	    }
	    Line {
	      SrcBlock		      "Embedded\nMATLAB Function"
	      SrcPort		      3
	      Points		      [0, -30; 45, 0]
	      Branch {
		Points			[0, 165]
		DstBlock		"Memory"
		DstPort			1
	      }
	      Branch {
		DstBlock		"index_H"
		DstPort			1
	      }
	    }
	    Line {
	      SrcBlock		      "Memory"
	      SrcPort		      1
	      Points		      [-90, 0; 0, -120]
	      DstBlock		      "Embedded\nMATLAB Function"
	      DstPort		      4
	    }
	    Line {
	      SrcBlock		      "Embedded\nMATLAB Function"
	      SrcPort		      2
	      DstBlock		      "nr_of_selected_H"
	      DstPort		      1
	    }
	    Line {
	      SrcBlock		      "duration"
	      SrcPort		      1
	      DstBlock		      "Embedded\nMATLAB Function"
	      DstPort		      2
	    }
	    Line {
	      SrcBlock		      "time"
	      SrcPort		      1
	      DstBlock		      "Embedded\nMATLAB Function"
	      DstPort		      1
	    }
	    Line {
	      SrcBlock		      "Embedded\nMATLAB Function"
	      SrcPort		      1
	      DstBlock		      "stop"
	      DstPort		      1
	    }
	  }
	}
	Block {
	  BlockType		  SubSystem
	  Name			  "Subsystem"
	  Ports			  [1, 1]
	  Position		  [155, 121, 365, 179]
	  MinAlgLoopOccurrences	  off
	  RTWSystemCode		  "Auto"
	  FunctionWithSeparateData off
	  System {
	    Name		    "Subsystem"
	    Location		    [149, 257, 1031, 486]
	    Open		    off
	    ModelBrowserVisibility  off
	    ModelBrowserWidth	    200
	    ScreenColor		    "white"
	    PaperOrientation	    "landscape"
	    PaperPositionMode	    "auto"
	    PaperType		    "A4"
	    PaperUnits		    "centimeters"
	    TiledPaperMargins	    [0.500000, 0.500000, 0.500000, 0.500000]
	    TiledPageScale	    1
	    ShowPageBoundaries	    off
	    ZoomFactor		    "100"
	    Block {
	      BlockType		      Inport
	      Name		      "verocity from data"
	      Position		      [45, 50, 80, 70]
	      BackgroundColor	      "lightBlue"
	      IconDisplay	      "Port number"
	      OutDataType	      "sfix(16)"
	      OutScaling	      "2^0"
	    }
	    Block {
	      BlockType		      Constant
	      Name		      "Constant1"
	      Position		      [380, 72, 435, 118]
	      Value		      "(2*pi)"
	      OutDataType	      "sfix(16)"
	      OutScaling	      "2^0"
	    }
	    Block {
	      BlockType		      Product
	      Name		      "Divide"
	      Ports		      [2, 1]
	      Position		      [485, 42, 525, 113]
	      Inputs		      "*/"
	      CollapseMode	      "All dimensions"
	      InputSameDT	      off
	      OutDataTypeMode	      "Inherit via internal rule"
	      OutDataType	      "sfix(16)"
	      OutScaling	      "2^-10"
	      RndMeth		      "Floor"
	      SaturateOnIntegerOverflow	off
	    }
	    Block {
	      BlockType		      Reference
	      Name		      "Tapped Delay\npt a calcula mean"
	      Ports		      [1, 1]
	      Position		      [165, 32, 210, 88]
	      SourceBlock	      "simulink/Discrete/Tapped Delay"
	      SourceType	      "Tapped Delay Line"
	      vinit		      "0.0"
	      samptime		      "-1"
	      NumDelays		      "200"
	      DelayOrder	      "Oldest"
	      includeCurrent	      off
	    }
	    Block {
	      BlockType		      SubSystem
	      Name		      "does the mean filtering"
	      Ports		      [1, 1]
	      Position		      [255, 37, 325, 83]
	      PermitHierarchicalResolution "ExplicitOnly"
	      MinAlgLoopOccurrences   off
	      RTWSystemCode	      "Auto"
	      FunctionWithSeparateData off
	      Array {
		Type			"Handle"
		Dimension		0
		PropName		"AvailSigsLoadSave"
	      }
	      MaskType		      "Stateflow"
	      MaskDescription	      "Embedded MATLAB block"
	      MaskDisplay	      "disp('fcn');"
	      MaskSelfModifiable      on
	      MaskIconFrame	      on
	      MaskIconOpaque	      off
	      MaskIconRotate	      "none"
	      MaskIconUnits	      "autoscale"
	      System {
		Name			"does the mean filtering"
		Location		[257, 457, 812, 717]
		Open			off
		ModelBrowserVisibility	off
		ModelBrowserWidth	200
		ScreenColor		"white"
		PaperOrientation	"landscape"
		PaperPositionMode	"auto"
		PaperType		"A4"
		PaperUnits		"centimeters"
		TiledPaperMargins	[0.500000, 0.500000, 0.500000, 0.500000]
		TiledPageScale		1
		ShowPageBoundaries	off
		ZoomFactor		"100"
		Block {
		  BlockType		  Inport
		  Name			  "u"
		  Position		  [20, 101, 40, 119]
		  IconDisplay		  "Port number"
		  OutDataType		  "sfix(16)"
		  OutScaling		  "2^0"
		}
		Block {
		  BlockType		  Demux
		  Name			  " Demux "
		  Ports			  [1, 1]
		  Position		  [270, 160, 320, 200]
		  Outputs		  "1"
		}
		Block {
		  BlockType		  "S-Function"
		  Name			  " SFunction "
		  Tag			  "Stateflow S-Function offline_test 2"
		  Ports			  [1, 2]
		  Position		  [180, 100, 230, 160]
		  FunctionName		  "sf_sfun"
		  PortCounts		  "[1 2]"
		  EnableBusSupport	  on
		  Port {
		    PortNumber		    2
		    Name		    "y"
		    RTWStorageClass	    "Auto"
		    DataLoggingNameMode	    "SignalName"
		  }
		}
		Block {
		  BlockType		  Terminator
		  Name			  " Terminator "
		  Position		  [460, 171, 480, 189]
		}
		Block {
		  BlockType		  Outport
		  Name			  "y"
		  Position		  [460, 101, 480, 119]
		  IconDisplay		  "Port number"
		  OutDataType		  "sfix(16)"
		  OutScaling		  "2^0"
		}
		Line {
		  Name			  "y"
		  Labels		  [0, 0]
		  SrcBlock		  " SFunction "
		  SrcPort		  2
		  DstBlock		  "y"
		  DstPort		  1
		}
		Line {
		  SrcBlock		  "u"
		  SrcPort		  1
		  DstBlock		  " SFunction "
		  DstPort		  1
		}
		Line {
		  SrcBlock		  " Demux "
		  SrcPort		  1
		  DstBlock		  " Terminator "
		  DstPort		  1
		}
		Line {
		  SrcBlock		  " SFunction "
		  SrcPort		  1
		  Points		  [0, 65]
		  DstBlock		  " Demux "
		  DstPort		  1
		}
	      }
	    }
	    Block {
	      BlockType		      Outport
	      Name		      "out frequency_rotation(Hz)"
	      Position		      [750, 68, 790, 92]
	      BackgroundColor	      "lightBlue"
	      IconDisplay	      "Port number"
	      OutDataType	      "sfix(16)"
	      OutScaling	      "2^0"
	    }
	    Line {
	      SrcBlock		      "verocity from data"
	      SrcPort		      1
	      DstBlock		      "Tapped Delay\npt a calcula mean"
	      DstPort		      1
	    }
	    Line {
	      SrcBlock		      "Tapped Delay\npt a calcula mean"
	      SrcPort		      1
	      DstBlock		      "does the mean filtering"
	      DstPort		      1
	    }
	    Line {
	      SrcBlock		      "does the mean filtering"
	      SrcPort		      1
	      DstBlock		      "Divide"
	      DstPort		      1
	    }
	    Line {
	      SrcBlock		      "Divide"
	      SrcPort		      1
	      DstBlock		      "out frequency_rotation(Hz)"
	      DstPort		      1
	    }
	    Line {
	      SrcBlock		      "Constant1"
	      SrcPort		      1
	      DstBlock		      "Divide"
	      DstPort		      2
	    }
	    Annotation {
	      Name		      "mean _frequency_rotation (Hz)"
	      Position		      [643, 58]
	    }
	  }
	}
	Block {
	  BlockType		  Constant
	  Name			  "duration"
	  Position		  [35, 265, 80, 295]
	  BackgroundColor	  "green"
	  Value			  "10"
	  OutDataType		  "sfix(16)"
	  OutScaling		  "2^0"
	}
	Block {
	  BlockType		  SubSystem
	  Name			  "estimation"
	  Ports			  [9, 3]
	  Position		  [750, 64, 880, 596]
	  BackgroundColor	  "yellow"
	  PermitHierarchicalResolution "ExplicitOnly"
	  MinAlgLoopOccurrences	  off
	  RTWSystemCode		  "Auto"
	  FunctionWithSeparateData off
	  Array {
	    Type		    "Handle"
	    Dimension		    0
	    PropName		    "AvailSigsLoadSave"
	  }
	  MaskType		  "Stateflow"
	  MaskDescription	  "Embedded MATLAB block"
	  MaskDisplay		  "disp('fcn');"
	  MaskSelfModifiable	  on
	  MaskIconFrame		  on
	  MaskIconOpaque	  off
	  MaskIconRotate	  "none"
	  MaskIconUnits		  "autoscale"
	  System {
	    Name		    "estimation"
	    Location		    [257, 457, 812, 717]
	    Open		    off
	    ModelBrowserVisibility  off
	    ModelBrowserWidth	    200
	    ScreenColor		    "white"
	    PaperOrientation	    "landscape"
	    PaperPositionMode	    "auto"
	    PaperType		    "A4"
	    PaperUnits		    "centimeters"
	    TiledPaperMargins	    [0.500000, 0.500000, 0.500000, 0.500000]
	    TiledPageScale	    1
	    ShowPageBoundaries	    off
	    ZoomFactor		    "100"
	    Block {
	      BlockType		      Inport
	      Name		      "u"
	      Position		      [20, 101, 40, 119]
	      IconDisplay	      "Port number"
	      OutDataType	      "sfix(16)"
	      OutScaling	      "2^0"
	    }
	    Block {
	      BlockType		      Inport
	      Name		      "y_meas"
	      Position		      [20, 136, 40, 154]
	      Port		      "2"
	      IconDisplay	      "Port number"
	    }
	    Block {
	      BlockType		      Inport
	      Name		      "selected_H"
	      Position		      [20, 171, 40, 189]
	      Port		      "3"
	      IconDisplay	      "Port number"
	    }
	    Block {
	      BlockType		      Inport
	      Name		      "index_H"
	      Position		      [20, 206, 40, 224]
	      Port		      "4"
	      IconDisplay	      "Port number"
	    }
	    Block {
	      BlockType		      Inport
	      Name		      "stop"
	      Position		      [20, 246, 40, 264]
	      Port		      "5"
	      IconDisplay	      "Port number"
	    }
	    Block {
	      BlockType		      Inport
	      Name		      "time"
	      Position		      [20, 281, 40, 299]
	      Port		      "6"
	      IconDisplay	      "Port number"
	    }
	    Block {
	      BlockType		      Inport
	      Name		      "par_steps"
	      Position		      [20, 316, 40, 334]
	      Port		      "7"
	      IconDisplay	      "Port number"
	    }
	    Block {
	      BlockType		      Inport
	      Name		      "lambda"
	      Position		      [20, 351, 40, 369]
	      Port		      "8"
	      IconDisplay	      "Port number"
	    }
	    Block {
	      BlockType		      Inport
	      Name		      "memory"
	      Position		      [20, 386, 40, 404]
	      Port		      "9"
	      IconDisplay	      "Port number"
	    }
	    Block {
	      BlockType		      Demux
	      Name		      " Demux "
	      Ports		      [1, 1]
	      Position		      [270, 315, 320, 355]
	      Outputs		      "1"
	    }
	    Block {
	      BlockType		      "S-Function"
	      Name		      " SFunction "
	      Tag		      "Stateflow S-Function offline_test 4"
	      Ports		      [9, 4]
	      Position		      [180, 114, 230, 316]
	      FunctionName	      "sf_sfun"
	      PortCounts	      "[9 4]"
	      EnableBusSupport	      on
	      Port {
		PortNumber		2
		Name			"error"
		RTWStorageClass		"Auto"
		DataLoggingNameMode	"SignalName"
	      }
	      Port {
		PortNumber		3
		Name			"params_out_memory"
		RTWStorageClass		"Auto"
		DataLoggingNameMode	"SignalName"
	      }
	      Port {
		PortNumber		4
		Name			"params_out"
		RTWStorageClass		"Auto"
		DataLoggingNameMode	"SignalName"
	      }
	    }
	    Block {
	      BlockType		      Terminator
	      Name		      " Terminator "
	      Position		      [460, 326, 480, 344]
	    }
	    Block {
	      BlockType		      Outport
	      Name		      "error"
	      Position		      [460, 101, 480, 119]
	      IconDisplay	      "Port number"
	    }
	    Block {
	      BlockType		      Outport
	      Name		      "params_out_memory"
	      Position		      [460, 136, 480, 154]
	      Port		      "2"
	      IconDisplay	      "Port number"
	    }
	    Block {
	      BlockType		      Outport
	      Name		      "params_out"
	      Position		      [460, 171, 480, 189]
	      Port		      "3"
	      IconDisplay	      "Port number"
	    }
	    Line {
	      SrcBlock		      " SFunction "
	      SrcPort		      1
	      Points		      [0, 195]
	      DstBlock		      " Demux "
	      DstPort		      1
	    }
	    Line {
	      SrcBlock		      " Demux "
	      SrcPort		      1
	      DstBlock		      " Terminator "
	      DstPort		      1
	    }
	    Line {
	      SrcBlock		      "selected_H"
	      SrcPort		      1
	      Points		      [120, 0]
	      DstBlock		      " SFunction "
	      DstPort		      3
	    }
	    Line {
	      SrcBlock		      "u"
	      SrcPort		      1
	      DstBlock		      " SFunction "
	      DstPort		      1
	    }
	    Line {
	      SrcBlock		      "y_meas"
	      SrcPort		      1
	      DstBlock		      " SFunction "
	      DstPort		      2
	    }
	    Line {
	      SrcBlock		      "index_H"
	      SrcPort		      1
	      DstBlock		      " SFunction "
	      DstPort		      4
	    }
	    Line {
	      SrcBlock		      "par_steps"
	      SrcPort		      1
	      DstBlock		      " SFunction "
	      DstPort		      7
	    }
	    Line {
	      SrcBlock		      "lambda"
	      SrcPort		      1
	      DstBlock		      " SFunction "
	      DstPort		      8
	    }
	    Line {
	      SrcBlock		      "memory"
	      SrcPort		      1
	      DstBlock		      " SFunction "
	      DstPort		      9
	    }
	    Line {
	      SrcBlock		      "stop"
	      SrcPort		      1
	      DstBlock		      " SFunction "
	      DstPort		      5
	    }
	    Line {
	      SrcBlock		      "time"
	      SrcPort		      1
	      DstBlock		      " SFunction "
	      DstPort		      6
	    }
	    Line {
	      Name		      "error"
	      Labels		      [0, 0]
	      SrcBlock		      " SFunction "
	      SrcPort		      2
	      DstBlock		      "error"
	      DstPort		      1
	    }
	    Line {
	      Name		      "params_out_memory"
	      Labels		      [0, 0]
	      SrcBlock		      " SFunction "
	      SrcPort		      3
	      DstBlock		      "params_out_memory"
	      DstPort		      1
	    }
	    Line {
	      Name		      "params_out"
	      Labels		      [0, 0]
	      SrcBlock		      " SFunction "
	      SrcPort		      4
	      DstBlock		      "params_out"
	      DstPort		      1
	    }
	  }
	}
	Block {
	  BlockType		  Constant
	  Name			  "harmonics"
	  Position		  [30, 315, 140, 345]
	  BackgroundColor	  "green"
	  Value			  "[ 1 3 4 5  7 8 16]"
	  OutDataType		  "sfix(16)"
	  OutScaling		  "2^0"
	}
	Block {
	  BlockType		  Constant
	  Name			  "lambda"
	  Position		  [520, 495, 615, 525]
	  BackgroundColor	  "green"
	  Value			  "0.1"
	  OutDataType		  "sfix(16)"
	  OutScaling		  "2^0"
	}
	Block {
	  BlockType		  Constant
	  Name			  "par_step"
	  Position		  [520, 435, 615, 465]
	  BackgroundColor	  "green"
	  Value			  "[0.01 pi/10]"
	  OutDataType		  "sfix(16)"
	  OutScaling		  "2^0"
	}
	Block {
	  BlockType		  DataStoreMemory
	  Name			  "params"
	  Position		  [955, 75, 1039, 115]
	  DataStoreName		  "params"
	  ReadBeforeWriteMsg	  "warning"
	  WriteAfterWriteMsg	  "warning"
	  WriteAfterReadMsg	  "warning"
	  InitialValue		  "[0.1 0.1;0.1 0.1;0.1 0.1;0.1 0.1;0.1 0.1;0.1 0.1;0.1 0.1]'"
	  RTWStateStorageClass	  "Auto"
	  VectorParams1D	  on
	  OutDataType		  "sfix(16)"
	  OutScaling		  "2^0"
	}
	Block {
	  BlockType		  Product
	  Name			  "product"
	  Ports			  [2, 1]
	  Position		  [440, 142, 470, 173]
	  Inputs		  "**"
	  CollapseMode		  "All dimensions"
	  InputSameDT		  off
	  OutDataTypeMode	  "Inherit via internal rule"
	  OutDataType		  "sfix(16)"
	  OutScaling		  "2^-10"
	  RndMeth		  "Floor"
	  SaturateOnIntegerOverflow off
	}
	Block {
	  BlockType		  Outport
	  Name			  "estmated_params"
	  Position		  [985, 261, 1020, 279]
	  BackgroundColor	  "lightBlue"
	  IconDisplay		  "Port number"
	  OutDataType		  "sfix(16)"
	  OutScaling		  "2^0"
	}
	Block {
	  BlockType		  Outport
	  Name			  "harmonics_out"
	  Position		  [995, 641, 1030, 659]
	  BackgroundColor	  "lightBlue"
	  Port			  "2"
	  IconDisplay		  "Port number"
	  OutDataType		  "sfix(16)"
	  OutScaling		  "2^0"
	}
	Block {
	  BlockType		  Outport
	  Name			  "stop"
	  Position		  [995, 676, 1030, 694]
	  BackgroundColor	  "lightBlue"
	  Port			  "3"
	  IconDisplay		  "Port number"
	  OutDataType		  "sfix(16)"
	  OutScaling		  "2^0"
	}
	Block {
	  BlockType		  Outport
	  Name			  "time"
	  Position		  [995, 606, 1030, 624]
	  BackgroundColor	  "lightBlue"
	  Port			  "4"
	  IconDisplay		  "Port number"
	  OutDataType		  "sfix(16)"
	  OutScaling		  "2^0"
	}
	Block {
	  BlockType		  Outport
	  Name			  "params_out"
	  Position		  [990, 456, 1025, 474]
	  BackgroundColor	  "lightBlue"
	  Port			  "5"
	  IconDisplay		  "Port number"
	  OutDataType		  "sfix(16)"
	  OutScaling		  "2^0"
	}
	Block {
	  BlockType		  Outport
	  Name			  "filtered_signal"
	  Position		  [980, 21, 1015, 39]
	  BackgroundColor	  "lightBlue"
	  Port			  "6"
	  IconDisplay		  "Port number"
	  OutDataType		  "sfix(16)"
	  OutScaling		  "2^0"
	}
	Block {
	  BlockType		  Outport
	  Name			  "error"
	  Position		  [1005, 146, 1040, 164]
	  BackgroundColor	  "lightBlue"
	  Port			  "7"
	  IconDisplay		  "Port number"
	  OutDataType		  "sfix(16)"
	  OutScaling		  "2^0"
	}
	Line {
	  SrcBlock		  "Filter"
	  SrcPort		  1
	  Points		  [0, 20; 60, 0]
	  Branch {
	    DstBlock		    "estimation"
	    DstPort		    2
	  }
	  Branch {
	    Points		    [0, -140; 275, 0]
	    DstBlock		    "filtered_signal"
	    DstPort		    1
	  }
	}
	Line {
	  SrcBlock		  "product"
	  SrcPort		  1
	  DstBlock		  "Filter"
	  DstPort		  2
	}
	Line {
	  SrcBlock		  "velocity"
	  SrcPort		  1
	  DstBlock		  "Subsystem"
	  DstPort		  1
	}
	Line {
	  SrcBlock		  "current"
	  SrcPort		  1
	  DstBlock		  "Filter"
	  DstPort		  1
	}
	Line {
	  SrcBlock		  "Subsystem"
	  SrcPort		  1
	  DstBlock		  "product"
	  DstPort		  1
	}
	Line {
	  SrcBlock		  "Selector"
	  SrcPort		  1
	  Points		  [100, 0]
	  Branch {
	    Points		    [0, -65]
	    DstBlock		    "product"
	    DstPort		    2
	  }
	  Branch {
	    Points		    [340, 0]
	    DstBlock		    "estimation"
	    DstPort		    3
	  }
	}
	Line {
	  SrcBlock		  "Data Store\nRead"
	  SrcPort		  1
	  DstBlock		  "estimation"
	  DstPort		  9
	}
	Line {
	  SrcBlock		  "par_step"
	  SrcPort		  1
	  DstBlock		  "estimation"
	  DstPort		  7
	}
	Line {
	  SrcBlock		  "lambda"
	  SrcPort		  1
	  DstBlock		  "estimation"
	  DstPort		  8
	}
	Line {
	  SrcBlock		  "position"
	  SrcPort		  1
	  Points		  [630, 0]
	  DstBlock		  "estimation"
	  DstPort		  1
	}
	Line {
	  SrcBlock		  "Selector"
	  SrcPort		  2
	  Points		  [440, 0]
	  DstBlock		  "estimation"
	  DstPort		  4
	}
	Line {
	  SrcBlock		  "harmonics"
	  SrcPort		  1
	  Points		  [25, 0]
	  Branch {
	    DstBlock		    "Selector"
	    DstPort		    3
	  }
	  Branch {
	    Points		    [0, 320]
	    DstBlock		    "harmonics_out"
	    DstPort		    1
	  }
	}
	Line {
	  SrcBlock		  "duration"
	  SrcPort		  1
	  DstBlock		  "Selector"
	  DstPort		  2
	}
	Line {
	  SrcBlock		  "Clock"
	  SrcPort		  1
	  Points		  [65, 0]
	  Branch {
	    DstBlock		    "Selector"
	    DstPort		    1
	  }
	  Branch {
	    Points		    [0, 160]
	    Branch {
	      DstBlock		      "estimation"
	      DstPort		      6
	    }
	    Branch {
	      Points		      [0, 225]
	      DstBlock		      "time"
	      DstPort		      1
	    }
	  }
	}
	Line {
	  SrcBlock		  "Selector"
	  SrcPort		  3
	  Points		  [80, 0]
	  Branch {
	    DstBlock		    "estimation"
	    DstPort		    5
	  }
	  Branch {
	    Points		    [0, 355]
	    DstBlock		    "stop"
	    DstPort		    1
	  }
	}
	Line {
	  SrcBlock		  "estimation"
	  SrcPort		  2
	  Points		  [0, -130; 45, 0]
	  Branch {
	    DstBlock		    "Data Store\nWrite"
	    DstPort		    1
	  }
	  Branch {
	    Points		    [0, 70]
	    DstBlock		    "estmated_params"
	    DstPort		    1
	  }
	}
	Line {
	  SrcBlock		  "estimation"
	  SrcPort		  3
	  Points		  [0, -40]
	  DstBlock		  "params_out"
	  DstPort		  1
	}
	Line {
	  SrcBlock		  "estimation"
	  SrcPort		  1
	  DstBlock		  "error"
	  DstPort		  1
	}
	Annotation {
	  Position		  [516, 143]
	}
      }
    }
    Block {
      BlockType		      Mux
      Name		      "Mux"
      Ports		      [8, 1]
      Position		      [1000, 48, 1005, 477]
      ShowName		      off
      Inputs		      "8"
      DisplayOption	      "bar"
    }
    Block {
      BlockType		      SubSystem
      Name		      "Periodic disturbances"
      Ports		      [5, 1]
      Position		      [605, 112, 725, 358]
      PermitHierarchicalResolution "ExplicitOnly"
      MinAlgLoopOccurrences   off
      RTWSystemCode	      "Auto"
      FunctionWithSeparateData off
      Array {
	Type			"Handle"
	Dimension		0
	PropName		"AvailSigsLoadSave"
      }
      MaskType		      "Stateflow"
      MaskDescription	      "Embedded MATLAB block"
      MaskDisplay	      "disp('fcn');"
      MaskSelfModifiable      on
      MaskIconFrame	      on
      MaskIconOpaque	      off
      MaskIconRotate	      "none"
      MaskIconUnits	      "autoscale"
      System {
	Name			"Periodic disturbances"
	Location		[257, 457, 812, 717]
	Open			off
	ModelBrowserVisibility	off
	ModelBrowserWidth	200
	ScreenColor		"white"
	PaperOrientation	"landscape"
	PaperPositionMode	"auto"
	PaperType		"A4"
	PaperUnits		"centimeters"
	TiledPaperMargins	[0.500000, 0.500000, 0.500000, 0.500000]
	TiledPageScale		1
	ShowPageBoundaries	off
	ZoomFactor		"100"
	Block {
	  BlockType		  Inport
	  Name			  "u"
	  Position		  [20, 101, 40, 119]
	  IconDisplay		  "Port number"
	}
	Block {
	  BlockType		  Inport
	  Name			  "estimated_params"
	  Position		  [20, 136, 40, 154]
	  Port			  "2"
	  IconDisplay		  "Port number"
	  OutDataType		  "sfix(16)"
	  OutScaling		  "2^0"
	}
	Block {
	  BlockType		  Inport
	  Name			  "harmonics"
	  Position		  [20, 171, 40, 189]
	  Port			  "3"
	  IconDisplay		  "Port number"
	}
	Block {
	  BlockType		  Inport
	  Name			  "stop"
	  Position		  [20, 206, 40, 224]
	  Port			  "4"
	  IconDisplay		  "Port number"
	}
	Block {
	  BlockType		  Inport
	  Name			  "time"
	  Position		  [20, 246, 40, 264]
	  Port			  "5"
	  IconDisplay		  "Port number"
	}
	Block {
	  BlockType		  Demux
	  Name			  " Demux "
	  Ports			  [1, 1]
	  Position		  [270, 255, 320, 295]
	  Outputs		  "1"
	}
	Block {
	  BlockType		  "S-Function"
	  Name			  " SFunction "
	  Tag			  "Stateflow S-Function offline_test 5"
	  Ports			  [5, 2]
	  Position		  [180, 113, 230, 257]
	  FunctionName		  "sf_sfun"
	  PortCounts		  "[5 2]"
	  EnableBusSupport	  on
	  Port {
	    PortNumber		    2
	    Name		    "y"
	    RTWStorageClass	    "Auto"
	    DataLoggingNameMode	    "SignalName"
	  }
	}
	Block {
	  BlockType		  Terminator
	  Name			  " Terminator "
	  Position		  [460, 266, 480, 284]
	}
	Block {
	  BlockType		  Outport
	  Name			  "y"
	  Position		  [460, 101, 480, 119]
	  IconDisplay		  "Port number"
	  OutDataType		  "sfix(16)"
	  OutScaling		  "2^0"
	}
	Line {
	  SrcBlock		  " SFunction "
	  SrcPort		  1
	  Points		  [0, 125]
	  DstBlock		  " Demux "
	  DstPort		  1
	}
	Line {
	  SrcBlock		  " Demux "
	  SrcPort		  1
	  DstBlock		  " Terminator "
	  DstPort		  1
	}
	Line {
	  Name			  "y"
	  Labels		  [0, 0]
	  SrcBlock		  " SFunction "
	  SrcPort		  2
	  DstBlock		  "y"
	  DstPort		  1
	}
	Line {
	  SrcBlock		  "u"
	  SrcPort		  1
	  DstBlock		  " SFunction "
	  DstPort		  1
	}
	Line {
	  SrcBlock		  "estimated_params"
	  SrcPort		  1
	  DstBlock		  " SFunction "
	  DstPort		  2
	}
	Line {
	  SrcBlock		  "harmonics"
	  SrcPort		  1
	  DstBlock		  " SFunction "
	  DstPort		  3
	}
	Line {
	  SrcBlock		  "stop"
	  SrcPort		  1
	  DstBlock		  " SFunction "
	  DstPort		  4
	}
	Line {
	  SrcBlock		  "time"
	  SrcPort		  1
	  DstBlock		  " SFunction "
	  DstPort		  5
	}
      }
    }
    Block {
      BlockType		      Sum
      Name		      "Sum"
      Ports		      [2, 1]
      Position		      [870, 225, 890, 245]
      ShowName		      off
      IconShape		      "round"
      Inputs		      "|-+"
      CollapseMode	      "All dimensions"
      InputSameDT	      off
      OutDataTypeMode	      "Inherit via internal rule"
      OutDataType	      "sfix(16)"
      OutScaling	      "2^0"
      SaturateOnIntegerOverflow	off
    }
    Block {
      BlockType		      ToWorkspace
      Name		      "To Workspace"
      Position		      [1055, 220, 1115, 250]
      VariableName	      "sim_rtdata"
      MaxDataPoints	      "inf"
      SampleTime	      "-1"
      SaveFormat	      "Structure With Time"
    }
    Block {
      BlockType		      FromWorkspace
      Name		      "current"
      Position		      [65, 314, 140, 346]
      BackgroundColor	      "lightBlue"
      VariableName	      "current"
      SampleTime	      "0.00025"
      Interpolate	      off
      ZeroCross		      on
      OutputAfterFinalValue   "Cyclic repetition"
    }
    Block {
      BlockType		      FromWorkspace
      Name		      "position"
      Position		      [65, 173, 140, 207]
      BackgroundColor	      "lightBlue"
      VariableName	      "position"
      SampleTime	      "0.00025"
      Interpolate	      off
      ZeroCross		      on
      OutputAfterFinalValue   "Cyclic repetition"
    }
    Block {
      BlockType		      FromWorkspace
      Name		      "velocity"
      Position		      [65, 244, 140, 276]
      BackgroundColor	      "lightBlue"
      VariableName	      "velocity"
      SampleTime	      "0.00025"
      Interpolate	      off
      ZeroCross		      on
      OutputAfterFinalValue   "Cyclic repetition"
    }
    Line {
      SrcBlock		      "velocity"
      SrcPort		      1
      Points		      [10, 0]
      Branch {
	Points			[105, 0]
	DstBlock		"Filtering"
	DstPort			2
      }
      Branch {
	Points			[0, -170; 595, 0; 0, 90]
	DstBlock		"Mux"
	DstPort			3
      }
    }
    Line {
      SrcBlock		      "current"
      SrcPort		      1
      Points		      [60, 0]
      Branch {
	Points			[55, 0]
	DstBlock		"Filtering"
	DstPort			3
      }
      Branch {
	Points			[0, 205; 515, 0]
	Branch {
	  Points		  [160, 0]
	  DstBlock		  "Sum"
	  DstPort		  2
	}
	Branch {
	  Points		  [0, -5; 5, 0]
	  DstBlock		  "Display"
	  DstPort		  1
	}
      }
    }
    Line {
      SrcBlock		      "position"
      SrcPort		      1
      Points		      [25, 0]
      Branch {
	DstBlock		"Degrees to\nRadians1"
	DstPort			1
      }
      Branch {
	Points			[0, -150; 595, 0; 0, 85]
	DstBlock		"Mux"
	DstPort			2
      }
    }
    Line {
      SrcBlock		      "Degrees to\nRadians1"
      SrcPort		      1
      Points		      [20, 0]
      Branch {
	Points			[0, 40]
	DstBlock		"Filtering"
	DstPort			1
      }
      Branch {
	Points			[0, -55]
	DstBlock		"Periodic disturbances"
	DstPort			1
      }
    }
    Line {
      SrcBlock		      "Filtering"
      SrcPort		      1
      Points		      [0, -10]
      DstBlock		      "Periodic disturbances"
      DstPort		      2
    }
    Line {
      SrcBlock		      "Filtering"
      SrcPort		      2
      Points		      [0, -5]
      DstBlock		      "Periodic disturbances"
      DstPort		      3
    }
    Line {
      SrcBlock		      "Periodic disturbances"
      SrcPort		      1
      Points		      [30, 0]
      Branch {
	DstBlock		"Sum"
	DstPort			1
      }
      Branch {
	Points			[0, -30]
	DstBlock		"Display1"
	DstPort			1
      }
    }
    Line {
      SrcBlock		      "Sum"
      SrcPort		      1
      DstBlock		      "Mux"
      DstPort		      4
    }
    Line {
      SrcBlock		      "Filtering"
      SrcPort		      3
      DstBlock		      "Periodic disturbances"
      DstPort		      4
    }
    Line {
      SrcBlock		      "Filtering"
      SrcPort		      4
      Points		      [0, 5]
      DstBlock		      "Periodic disturbances"
      DstPort		      5
    }
    Line {
      SrcBlock		      "Mux"
      SrcPort		      1
      Points		      [0, -30]
      DstBlock		      "To Workspace"
      DstPort		      1
    }
    Line {
      SrcBlock		      "Constant"
      SrcPort		      1
      DstBlock		      "Mux"
      DstPort		      1
    }
    Line {
      SrcBlock		      "Filtering"
      SrcPort		      5
      DstBlock		      "Demux"
      DstPort		      1
    }
    Line {
      SrcBlock		      "Filtering"
      SrcPort		      6
      Points		      [415, 0; 0, -130]
      DstBlock		      "Mux"
      DstPort		      5
    }
    Line {
      SrcBlock		      "Demux"
      SrcPort		      1
      DstBlock		      "Mux"
      DstPort		      6
    }
    Line {
      SrcBlock		      "Demux"
      SrcPort		      2
      DstBlock		      "Mux"
      DstPort		      7
    }
    Line {
      SrcBlock		      "Filtering"
      SrcPort		      7
      Points		      [570, 0]
      DstBlock		      "Mux"
      DstPort		      8
    }
  }
}
# Finite State Machines
#
#    Stateflow Version 6.7 (R2007b) dated Aug  7 2007, 16:48:14
#
#


Stateflow {
  machine {
    id			    1
    name		    "offline_test"
    created		    "17-Sep-2008 15:07:52"
    isLibrary		    0
    firstTarget		    49
    sfVersion		    67014000.000001
  }
  chart {
    id			    2
    name		    "Filtering/Subsystem/does the mean filtering"
    windowPosition	    [328.631 281.325 200.25 189.75]
    viewLimits		    [0 156.75 0 153.75]
    screen		    [1 1 1280 800 1.333333333333333]
    treeNode		    [0 3 0 0]
    firstTransition	    5
    firstJunction	    4
    viewObj		    2
    machine		    1
    decomposition	    CLUSTER_CHART
    type		    EML_CHART
    firstData		    6
    chartFileNumber	    2
    disableImplicitCasting  1
    eml {
      name		      "fcn"
    }
  }
  state {
    id			    3
    labelString		    "eML_blk_kernel()"
    position		    [18 64.5 118 66]
    fontSize		    12
    chart		    2
    treeNode		    [2 0 0 0]
    superState		    SUBCHART
    subviewer		    2
    type		    FUNC_STATE
    decomposition	    CLUSTER_STATE
    eml {
      isEML		      1
      script		      "function y = fcn(u)\n% This block supports the Embedded MATLAB subset.\n% See the help menu for details. \n\ny = mean(u);"
      editorLayout	      "100 M4x1[353 254 762 363]"
    }
  }
  junction {
    id			    4
    position		    [23.5747 49.5747 7]
    chart		    2
    linkNode		    [2 0 0]
    subviewer		    2
    type		    CONNECTIVE_JUNCTION
  }
  transition {
    id			    5
    labelString		    "{eML_blk_kernel();}"
    labelPosition	    [32.125 19.875 102.544 14.964]
    fontSize		    12
    src {
      intersection	      [0 0 1 0 23.5747 14.625 0 0]
    }
    dst {
      id		      4
      intersection	      [7 0 -1 -1 23.5747 42.5747 0 0]
    }
    midPoint		    [23.5747 24.9468]
    chart		    2
    linkNode		    [2 0 0]
    dataLimits		    [23.575 23.575 14.625 34.575]
    subviewer		    2
    drawStyle		    SMART
    executionOrder	    1
  }
  data {
    id			    6
    name		    "u"
    linkNode		    [2 0 7]
    scope		    INPUT_DATA
    machine		    1
    props {
      array {
	size			"-1"
      }
      type {
	method			SF_INHERITED_TYPE
      }
      complexity	      SF_COMPLEX_INHERITED
    }
    dataType		    "inherited"
    fixptType {
      slope		      1
      baseType		      SF_INT16_TYPE
    }
    complexity		    SF_COMPLEX_INHERITED
  }
  data {
    id			    7
    name		    "y"
    linkNode		    [2 6 0]
    scope		    OUTPUT_DATA
    machine		    1
    props {
      array {
	size			"-1"
      }
      type {
	method			SF_INHERITED_TYPE
      }
      complexity	      SF_COMPLEX_INHERITED
      frame		      SF_FRAME_NO
    }
    dataType		    "inherited"
    fixptType {
      slope		      1
      baseType		      SF_INT16_TYPE
    }
    complexity		    SF_COMPLEX_INHERITED
  }
  instance {
    id			    8
    name		    "Filtering/Subsystem/does the mean filtering"
    machine		    1
    chart		    2
  }
  chart {
    id			    9
    name		    "Filtering/Selector/Embedded\nMATLAB Function"
    windowPosition	    [295.632 297.18 200.25 189.75]
    viewLimits		    [0 156.75 0 153.75]
    screen		    [1 1 1280 800 1.333333333333333]
    treeNode		    [0 10 0 0]
    firstTransition	    12
    firstJunction	    11
    viewObj		    9
    machine		    1
    decomposition	    CLUSTER_CHART
    type		    EML_CHART
    firstData		    13
    chartFileNumber	    3
    disableImplicitCasting  1
    eml {
      name		      "fcn"
    }
  }
  state {
    id			    10
    labelString		    "eML_blk_kernel()"
    position		    [18 64.5 118 66]
    fontSize		    12
    chart		    9
    treeNode		    [9 0 0 0]
    superState		    SUBCHART
    subviewer		    9
    type		    FUNC_STATE
    decomposition	    CLUSTER_STATE
    eml {
      isEML		      1
      script		      "function [stop,y, index_out] = fcn(clock, threshold, harmonics, index_in)\n\nindex_out = index_in;\n\n    if clock > index_in * threshold\n        index_out = index_out+1;\n        if index_out > length(harmonics)\n            index_out = index_out-1;\n        end\n    end\n\nstop = length(harmonics)*threshold;\n\n y = harmonics(index_out);\n\n"
      editorLayout	      "100 M4x1[336 194 671 583]"
    }
  }
  junction {
    id			    11
    position		    [23.5747 49.5747 7]
    chart		    9
    linkNode		    [9 0 0]
    subviewer		    9
    type		    CONNECTIVE_JUNCTION
  }
  transition {
    id			    12
    labelString		    "{eML_blk_kernel();}"
    labelPosition	    [32.125 19.875 102.544 14.964]
    fontSize		    12
    src {
      intersection	      [0 0 1 0 23.5747 14.625 0 0]
    }
    dst {
      id		      11
      intersection	      [7 0 -1 -1 23.5747 42.5747 0 0]
    }
    midPoint		    [23.5747 24.9468]
    chart		    9
    linkNode		    [9 0 0]
    dataLimits		    [23.575 23.575 14.625 34.575]
    subviewer		    9
    drawStyle		    SMART
    executionOrder	    1
  }
  data {
    id			    13
    name		    "stop"
    linkNode		    [9 0 14]
    scope		    OUTPUT_DATA
    machine		    1
    props {
      array {
	size			"-1"
      }
      type {
	method			SF_INHERITED_TYPE
	primitive		SF_DOUBLE_TYPE
	isSigned		1
	wordLength		"16"
      }
      complexity	      SF_COMPLEX_INHERITED
      frame		      SF_FRAME_NO
    }
    dataType		    "inherited"
    complexity		    SF_COMPLEX_INHERITED
  }
  data {
    id			    14
    name		    "clock"
    linkNode		    [9 13 15]
    scope		    INPUT_DATA
    machine		    1
    props {
      array {
	size			"-1"
      }
      type {
	method			SF_INHERITED_TYPE
      }
      complexity	      SF_COMPLEX_INHERITED
    }
    dataType		    "inherited"
    fixptType {
      slope		      1
      baseType		      SF_INT16_TYPE
    }
    complexity		    SF_COMPLEX_INHERITED
  }
  data {
    id			    15
    name		    "y"
    linkNode		    [9 14 16]
    scope		    OUTPUT_DATA
    machine		    1
    props {
      array {
	size			"-1"
      }
      type {
	method			SF_INHERITED_TYPE
      }
      complexity	      SF_COMPLEX_INHERITED
      frame		      SF_FRAME_NO
    }
    dataType		    "inherited"
    fixptType {
      slope		      1
      baseType		      SF_INT16_TYPE
    }
    complexity		    SF_COMPLEX_INHERITED
  }
  data {
    id			    16
    name		    "threshold"
    linkNode		    [9 15 17]
    scope		    INPUT_DATA
    machine		    1
    props {
      array {
	size			"-1"
      }
      type {
	method			SF_INHERITED_TYPE
	primitive		SF_DOUBLE_TYPE
	isSigned		1
	wordLength		"16"
      }
      complexity	      SF_COMPLEX_INHERITED
      frame		      SF_FRAME_INHERITED
    }
    dataType		    "inherited"
    complexity		    SF_COMPLEX_INHERITED
  }
  data {
    id			    17
    name		    "harmonics"
    linkNode		    [9 16 18]
    scope		    INPUT_DATA
    machine		    1
    props {
      array {
	size			"-1"
      }
      type {
	method			SF_INHERITED_TYPE
	primitive		SF_DOUBLE_TYPE
	isSigned		1
	wordLength		"16"
      }
      complexity	      SF_COMPLEX_INHERITED
      frame		      SF_FRAME_INHERITED
    }
    dataType		    "inherited"
    complexity		    SF_COMPLEX_INHERITED
  }
  data {
    id			    18
    name		    "index_in"
    linkNode		    [9 17 19]
    scope		    INPUT_DATA
    machine		    1
    props {
      array {
	size			"-1"
      }
      type {
	method			SF_INHERITED_TYPE
	primitive		SF_DOUBLE_TYPE
	isSigned		1
	wordLength		"16"
      }
      complexity	      SF_COMPLEX_INHERITED
      frame		      SF_FRAME_INHERITED
    }
    dataType		    "inherited"
    complexity		    SF_COMPLEX_INHERITED
  }
  data {
    id			    19
    name		    "index_out"
    linkNode		    [9 18 0]
    scope		    OUTPUT_DATA
    machine		    1
    props {
      array {
	size			"-1"
      }
      type {
	method			SF_INHERITED_TYPE
	primitive		SF_DOUBLE_TYPE
	isSigned		1
	wordLength		"16"
      }
      complexity	      SF_COMPLEX_INHERITED
      frame		      SF_FRAME_NO
    }
    dataType		    "inherited"
    complexity		    SF_COMPLEX_INHERITED
  }
  instance {
    id			    20
    name		    "Filtering/Selector/Embedded\nMATLAB Function"
    machine		    1
    chart		    9
  }
  chart {
    id			    21
    name		    "Filtering/estimation"
    windowPosition	    [309.132 297.18 200.25 189.75]
    viewLimits		    [0 156.75 0 153.75]
    screen		    [1 1 1280 800 1.333333333333333]
    treeNode		    [0 22 0 0]
    firstTransition	    24
    firstJunction	    23
    viewObj		    21
    machine		    1
    decomposition	    CLUSTER_CHART
    type		    EML_CHART
    firstData		    25
    chartFileNumber	    4
    disableImplicitCasting  1
    eml {
      name		      "fcn"
    }
  }
  state {
    id			    22
    labelString		    "eML_blk_kernel()"
    position		    [18 64.5 118 66]
    fontSize		    12
    chart		    21
    treeNode		    [21 0 0 0]
    superState		    SUBCHART
    subviewer		    21
    type		    FUNC_STATE
    decomposition	    CLUSTER_STATE
    eml {
      isEML		      1
      script		      "function [error,params_out_memory,params_out] = fcn( u,y_meas, selected_H,index_H,stop,time, par_steps, lambda, memory)\nparams_out_memory = memory;\nparams_in = memory(:,index_H);\ndelta_A = par_steps(1);\ndelta_pfi = par_steps(2);\nA = params_in(1);\npfi = params_in(2);\nn=selected_H;\nparams_out=params_in;\n\nerror=0;\nif time <= stop\n\n%%% Compute the gradient \ndy_dA = ((A+delta_A) * sin(n*u + pfi) - A * sin(n*u + pfi) ) / delta_A; % pfi stay constant\ndy_dpfi = (A * sin(n*u + (pfi + delta_pfi)) - A * sin(n*u + pfi) ) / delta_pfi; % A stay constant\ngrad = [dy_dA dy_dpfi]';\n%%%\n\n%%% Copmpute the Gain K (Gradient algorithm)\nK = (lambda * eye(2) / norm(grad)^2 ) * grad;\n%%%\n\n%%% Copmpute the Gain K (Forgetting factor algorithm)\n%Q = params_in'/(lambda+grad'*(params_in'*grad));\n%K = Q * grad;\n%%%\n\n%%% Compute recursive step \ny = A * sin(n*u + pfi);\nerror = y_meas - y;\nparams_out = params_in + K * error;\nparams_out_memory(:,index_H) = params_out;  \n%%%\nend"
      editorLayout	      "100 M4x1[106 5 1178 808]"
    }
  }
  junction {
    id			    23
    position		    [23.5747 49.5747 7]
    chart		    21
    linkNode		    [21 0 0]
    subviewer		    21
    type		    CONNECTIVE_JUNCTION
  }
  transition {
    id			    24
    labelString		    "{eML_blk_kernel();}"
    labelPosition	    [32.125 19.875 102.544 14.964]
    fontSize		    12
    src {
      intersection	      [0 0 1 0 23.5747 14.625 0 0]
    }
    dst {
      id		      23
      intersection	      [7 0 -1 -1 23.5747 42.5747 0 0]
    }
    midPoint		    [23.5747 24.9468]
    chart		    21
    linkNode		    [21 0 0]
    dataLimits		    [23.575 23.575 14.625 34.575]
    subviewer		    21
    drawStyle		    SMART
    executionOrder	    1
  }
  data {
    id			    25
    name		    "error"
    linkNode		    [21 0 26]
    scope		    OUTPUT_DATA
    machine		    1
    props {
      array {
	size			"-1"
      }
      type {
	method			SF_INHERITED_TYPE
	primitive		SF_DOUBLE_TYPE
	isSigned		1
	wordLength		"16"
      }
      complexity	      SF_COMPLEX_INHERITED
      frame		      SF_FRAME_NO
    }
    dataType		    "inherited"
    complexity		    SF_COMPLEX_INHERITED
  }
  data {
    id			    26
    name		    "u"
    linkNode		    [21 25 27]
    scope		    INPUT_DATA
    machine		    1
    props {
      array {
	size			"-1"
      }
      type {
	method			SF_INHERITED_TYPE
      }
      complexity	      SF_COMPLEX_INHERITED
    }
    dataType		    "inherited"
    fixptType {
      slope		      1
      baseType		      SF_INT16_TYPE
    }
    complexity		    SF_COMPLEX_INHERITED
  }
  data {
    id			    27
    name		    "params_out_memory"
    linkNode		    [21 26 28]
    scope		    OUTPUT_DATA
    machine		    1
    props {
      array {
	size			"-1"
      }
      type {
	method			SF_INHERITED_TYPE
	primitive		SF_DOUBLE_TYPE
	isSigned		1
	wordLength		"16"
      }
      complexity	      SF_COMPLEX_INHERITED
      frame		      SF_FRAME_NO
    }
    dataType		    "inherited"
    complexity		    SF_COMPLEX_INHERITED
  }
  data {
    id			    28
    name		    "y_meas"
    linkNode		    [21 27 29]
    scope		    INPUT_DATA
    machine		    1
    props {
      array {
	size			"-1"
      }
      type {
	method			SF_INHERITED_TYPE
	primitive		SF_DOUBLE_TYPE
	isSigned		1
	wordLength		"16"
      }
      complexity	      SF_COMPLEX_INHERITED
      frame		      SF_FRAME_INHERITED
    }
    dataType		    "inherited"
    complexity		    SF_COMPLEX_INHERITED
  }
  data {
    id			    29
    name		    "selected_H"
    linkNode		    [21 28 30]
    scope		    INPUT_DATA
    machine		    1
    props {
      array {
	size			"-1"
      }
      type {
	method			SF_INHERITED_TYPE
	primitive		SF_DOUBLE_TYPE
	isSigned		1
	wordLength		"16"
      }
      complexity	      SF_COMPLEX_INHERITED
      frame		      SF_FRAME_INHERITED
    }
    dataType		    "inherited"
    complexity		    SF_COMPLEX_INHERITED
  }
  data {
    id			    30
    name		    "index_H"
    linkNode		    [21 29 31]
    scope		    INPUT_DATA
    machine		    1
    props {
      array {
	size			"-1"
      }
      type {
	method			SF_INHERITED_TYPE
	primitive		SF_DOUBLE_TYPE
	isSigned		1
	wordLength		"16"
      }
      complexity	      SF_COMPLEX_INHERITED
      frame		      SF_FRAME_INHERITED
    }
    dataType		    "inherited"
    complexity		    SF_COMPLEX_INHERITED
  }
  data {
    id			    31
    name		    "stop"
    linkNode		    [21 30 32]
    scope		    INPUT_DATA
    machine		    1
    props {
      array {
	size			"-1"
      }
      type {
	method			SF_INHERITED_TYPE
	primitive		SF_DOUBLE_TYPE
	isSigned		1
	wordLength		"16"
      }
      complexity	      SF_COMPLEX_INHERITED
      frame		      SF_FRAME_INHERITED
    }
    dataType		    "inherited"
    complexity		    SF_COMPLEX_INHERITED
  }
  data {
    id			    32
    name		    "time"
    linkNode		    [21 31 33]
    scope		    INPUT_DATA
    machine		    1
    props {
      array {
	size			"-1"
      }
      type {
	method			SF_INHERITED_TYPE
	primitive		SF_DOUBLE_TYPE
	isSigned		1
	wordLength		"16"
      }
      complexity	      SF_COMPLEX_INHERITED
      frame		      SF_FRAME_INHERITED
    }
    dataType		    "inherited"
    complexity		    SF_COMPLEX_INHERITED
  }
  data {
    id			    33
    name		    "par_steps"
    linkNode		    [21 32 34]
    scope		    INPUT_DATA
    machine		    1
    props {
      array {
	size			"-1"
      }
      type {
	method			SF_INHERITED_TYPE
	primitive		SF_DOUBLE_TYPE
	isSigned		1
	wordLength		"16"
      }
      complexity	      SF_COMPLEX_INHERITED
      frame		      SF_FRAME_INHERITED
    }
    dataType		    "inherited"
    complexity		    SF_COMPLEX_INHERITED
  }
  data {
    id			    34
    name		    "lambda"
    linkNode		    [21 33 35]
    scope		    INPUT_DATA
    machine		    1
    props {
      array {
	size			"-1"
      }
      type {
	method			SF_INHERITED_TYPE
	primitive		SF_DOUBLE_TYPE
	isSigned		1
	wordLength		"16"
      }
      complexity	      SF_COMPLEX_INHERITED
      frame		      SF_FRAME_INHERITED
    }
    dataType		    "inherited"
    complexity		    SF_COMPLEX_INHERITED
  }
  data {
    id			    35
    name		    "memory"
    linkNode		    [21 34 36]
    scope		    INPUT_DATA
    machine		    1
    props {
      array {
	size			"-1"
      }
      type {
	method			SF_INHERITED_TYPE
	primitive		SF_DOUBLE_TYPE
	isSigned		1
	wordLength		"16"
      }
      complexity	      SF_COMPLEX_INHERITED
      frame		      SF_FRAME_INHERITED
    }
    dataType		    "inherited"
    complexity		    SF_COMPLEX_INHERITED
  }
  data {
    id			    36
    name		    "params_out"
    linkNode		    [21 35 0]
    scope		    OUTPUT_DATA
    machine		    1
    props {
      array {
	size			"-1"
      }
      type {
	method			SF_INHERITED_TYPE
	primitive		SF_DOUBLE_TYPE
	isSigned		1
	wordLength		"16"
      }
      complexity	      SF_COMPLEX_INHERITED
      frame		      SF_FRAME_NO
    }
    dataType		    "inherited"
    complexity		    SF_COMPLEX_INHERITED
  }
  instance {
    id			    37
    name		    "Filtering/estimation"
    machine		    1
    chart		    21
  }
  chart {
    id			    38
    name		    "Periodic disturbances"
    windowPosition	    [268.631 341.325 200.25 189.75]
    viewLimits		    [0 156.75 0 153.75]
    screen		    [1 1 1280 800 1.333333333333333]
    treeNode		    [0 39 0 0]
    firstTransition	    41
    firstJunction	    40
    viewObj		    38
    machine		    1
    decomposition	    CLUSTER_CHART
    type		    EML_CHART
    firstData		    42
    chartFileNumber	    5
    disableImplicitCasting  1
    eml {
      name		      "fcn"
    }
  }
  state {
    id			    39
    labelString		    "eML_blk_kernel()"
    position		    [18 64.5 118 66]
    fontSize		    12
    chart		    38
    treeNode		    [38 0 0 0]
    superState		    SUBCHART
    subviewer		    38
    type		    FUNC_STATE
    decomposition	    CLUSTER_STATE
    eml {
      isEML		      1
      script		      "function y = fcn(u,estimated_params, harmonics,stop,time)\n\ny = 0;\n\n% Swithc on condition\nif time > stop\n    for i = 1:size(estimated_params,2)\n        y = y + estimated_params(1,i) * sin( harmonics(i)*u + estimated_params(2,i));\n    end \nend\n\n\n\n"
      editorLayout	      "100 M4x1[349 265 672 500]"
    }
  }
  junction {
    id			    40
    position		    [23.5747 49.5747 7]
    chart		    38
    linkNode		    [38 0 0]
    subviewer		    38
    type		    CONNECTIVE_JUNCTION
  }
  transition {
    id			    41
    labelString		    "{eML_blk_kernel();}"
    labelPosition	    [32.125 19.875 102.544 14.964]
    fontSize		    12
    src {
      intersection	      [0 0 1 0 23.5747 14.625 0 0]
    }
    dst {
      id		      40
      intersection	      [7 0 -1 -1 23.5747 42.5747 0 0]
    }
    midPoint		    [23.5747 24.9468]
    chart		    38
    linkNode		    [38 0 0]
    dataLimits		    [23.575 23.575 14.625 34.575]
    subviewer		    38
    drawStyle		    SMART
    executionOrder	    1
  }
  data {
    id			    42
    name		    "u"
    linkNode		    [38 0 43]
    scope		    INPUT_DATA
    machine		    1
    props {
      array {
	size			"-1"
      }
      type {
	method			SF_INHERITED_TYPE
	primitive		SF_DOUBLE_TYPE
	isSigned		1
	wordLength		"16"
      }
      complexity	      SF_COMPLEX_INHERITED
      frame		      SF_FRAME_INHERITED
    }
    dataType		    "inherited"
    complexity		    SF_COMPLEX_INHERITED
  }
  data {
    id			    43
    name		    "estimated_params"
    linkNode		    [38 42 44]
    scope		    INPUT_DATA
    machine		    1
    props {
      array {
	size			"-1"
      }
      type {
	method			SF_INHERITED_TYPE
      }
      complexity	      SF_COMPLEX_INHERITED
    }
    dataType		    "inherited"
    fixptType {
      slope		      1
      baseType		      SF_INT16_TYPE
    }
    complexity		    SF_COMPLEX_INHERITED
  }
  data {
    id			    44
    name		    "harmonics"
    linkNode		    [38 43 45]
    scope		    INPUT_DATA
    machine		    1
    props {
      array {
	size			"-1"
      }
      type {
	method			SF_INHERITED_TYPE
	primitive		SF_DOUBLE_TYPE
	isSigned		1
	wordLength		"16"
      }
      complexity	      SF_COMPLEX_INHERITED
      frame		      SF_FRAME_INHERITED
    }
    dataType		    "inherited"
    complexity		    SF_COMPLEX_INHERITED
  }
  data {
    id			    45
    name		    "y"
    linkNode		    [38 44 46]
    scope		    OUTPUT_DATA
    machine		    1
    props {
      array {
	size			"-1"
      }
      type {
	method			SF_INHERITED_TYPE
      }
      complexity	      SF_COMPLEX_INHERITED
      frame		      SF_FRAME_NO
    }
    dataType		    "inherited"
    fixptType {
      slope		      1
      baseType		      SF_INT16_TYPE
    }
    complexity		    SF_COMPLEX_INHERITED
  }
  data {
    id			    46
    name		    "stop"
    linkNode		    [38 45 47]
    scope		    INPUT_DATA
    machine		    1
    props {
      array {
	size			"-1"
      }
      type {
	method			SF_INHERITED_TYPE
	primitive		SF_DOUBLE_TYPE
	isSigned		1
	wordLength		"16"
      }
      complexity	      SF_COMPLEX_INHERITED
      frame		      SF_FRAME_INHERITED
    }
    dataType		    "inherited"
    complexity		    SF_COMPLEX_INHERITED
  }
  data {
    id			    47
    name		    "time"
    linkNode		    [38 46 0]
    scope		    INPUT_DATA
    machine		    1
    props {
      array {
	size			"-1"
      }
      type {
	method			SF_INHERITED_TYPE
	primitive		SF_DOUBLE_TYPE
	isSigned		1
	wordLength		"16"
      }
      complexity	      SF_COMPLEX_INHERITED
      frame		      SF_FRAME_INHERITED
    }
    dataType		    "inherited"
    complexity		    SF_COMPLEX_INHERITED
  }
  instance {
    id			    48
    name		    "Periodic disturbances"
    machine		    1
    chart		    38
  }
  target {
    id			    49
    name		    "sfun"
    description		    "Default Simulink S-Function Target."
    machine		    1
    linkNode		    [1 0 50]
  }
  target {
    id			    50
    name		    "rtw"
    codeFlags		    " comments=1 statebitsets=1 databitsets=1 emitlogicalops=1 elseifdetection=1 constantfolding=1 redundantloadelimination=0 preservenames=0 preservenameswithparent=0 exportcharts=0"
    machine		    1
    linkNode		    [1 49 0]
  }
}
